# Supplementary material for: Triadic relations in healthcare: surveying physicians’ perspectives on generative AI integration and its role on empathy, the placebo effect and patient care
Source: Front Psychol. 2025 Nov 12;16:1612215. doi: 10.3389/fpsyg.2025.1612215 (PMC12646921; doi:10.3389/fpsyg.2025.1612215)
Supplement: Supplementary file 2 [file Supplementary_file_1.xlsx]

## Sheet: TriangularRelationsI_DATA_LABEL
Complete?	Survey Identifier	Survey Timestamp	Complete?	Survey Timestamp	What kind of generative artificial intelligence (AI) tools do you use? (choice=ChatGPT3.5)	What kind of generative artificial intelligence (AI) tools do you use? (choice=ChatGPT4)	What kind of generative artificial intelligence (AI) tools do you use? (choice=Copilot)	What kind of generative artificial intelligence (AI) tools do you use? (choice=Gemini)	What kind of generative artificial intelligence (AI) tools do you use? (choice=BING AI)	What kind of generative artificial intelligence (AI) tools do you use? (choice=BIOGPT)	What kind of generative artificial intelligence (AI) tools do you use? (choice=Jasper)	What kind of generative artificial intelligence (AI) tools do you use? (choice=Abridges Galen)	What kind of generative artificial intelligence (AI) tools do you use? (choice=Cloud)	What kind of generative artificial intelligence (AI) tools do you use? (choice=Perplexity)	What kind of generative artificial intelligence (AI) tools do you use? (choice=Nuance DAX)	What kind of generative artificial intelligence (AI) tools do you use? (choice=None)	What kind of generative artificial intelligence (AI) tools do you use? (choice=Others)	If 'Others,' please specify:	For what purpose do you use them? (choice=Diagnostic assistance)	For what purpose do you use them? (choice=Patient management)	For what purpose do you use them? (choice=Treatment planning)	For what purpose do you use them? (choice=Clinical documentation)	For what purpose do you use them? (choice=Patient education)	For what purpose do you use them? (choice=Summarizing patient data from electronic health records)	For what purpose do you use them? (choice=Writing letters/emails)	For what purpose do you use them? (choice=Enhancing communication with patients)	For what purpose do you use them? (choice=Mental health support)	For what purpose do you use them? (choice=Continued education)	For what purpose do you use them? (choice=Managing calendars)	For what purpose do you use them? (choice=Others)	If 'Others,' please specify:	How often do you use generative AI tools in your regular work?	If 'Other,' please specify:	Complete?	Survey Timestamp	Generative AI will be a useful tool to increase the time physicians have for patient interaction.	Generative AI technologies will be a useful tool to support empathetic care.	In general, generative AI technologies will improve patient care.	Additional comments:	Complete?	Survey Timestamp	Physicians' use of generative AI technologies will positively affect patients' trust in their clinical decisions.	Physicians' use of generative AI technologies will enhance the development of a strong patient-physician relationship.	The placebo effect refers to a beneficial health outcome caused by a patient's positive treatment expectations. Physicians' use of Generative AI technologies can augment the placebo effect, by increasing patient confidence in their treatment.	Additional comments:	Complete?	Survey Timestamp	AI technologies in clinical settings (eg., generative AI chatbots) can aid patients in selecting treatments.	AI technologies in clinical settings (eg., generative AI chatbots) should only serve as support aids to physicians rather than directly interacting with patients.
4		2024-07-29 13:23:08	Complete	2024-07-29 13:23:21	Unchecked	Unchecked	Unchecked	Unchecked	Unchecked	Unchecked	Checked	Unchecked	Unchecked	Unchecked	Unchecked	Unchecked	Unchecked		Unchecked	Unchecked	Unchecked	Unchecked	Unchecked	Unchecked	Unchecked	Unchecked	Unchecked	Unchecked	Unchecked	Unchecked				Complete	2024-07-29 13:23:36	4 = agree	2 = disagree	3 = neutral		Complete	2024-07-29 13:23:58		3 = neutral	4 = agree		Complete	2024-07-29 13:24:51	4 = agree	4 = agree
6		2024-08-19 14:48:26	Complete	2024-08-19 14:49:00	Unchecked	Unchecked	Unchecked	Unchecked	Unchecked	Unchecked	Checked	Unchecked	Unchecked	Unchecked	Unchecked	Unchecked	Unchecked		Unchecked	Unchecked	Unchecked	Unchecked	Unchecked	Unchecked	Unchecked	Unchecked	Unchecked	Unchecked	Unchecked	Unchecked				Complete	2024-08-19 14:49:18	3 = neutral	2 = disagree	3 = neutral		Complete	2024-08-19 14:49:34	4 = agree	3 = neutral	4 = agree		Complete	2024-08-19 14:50:05	4 = agree	3 = neutral
7		2024-08-21 10:03:40	Complete	2024-08-21 10:04:13	Unchecked	Unchecked	Unchecked	Checked	Unchecked	Unchecked	Unchecked	Unchecked	Unchecked	Unchecked	Unchecked	Unchecked	Unchecked		Unchecked	Unchecked	Unchecked	Unchecked	Unchecked	Unchecked	Checked	Unchecked	Unchecked	Unchecked	Unchecked	Unchecked		A few times a week		Complete	2024-08-21 10:04:41	3 = neutral	3 = neutral	4 = agree		Complete	2024-08-21 10:05:01	3 = neutral	3 = neutral	3 = neutral		Complete	2024-08-21 10:06:24	2 = disagree	4 = agree
9		2024-08-27 12:38:20	Complete	2024-08-27 12:39:03	Checked	Unchecked	Checked	Unchecked	Unchecked	Unchecked	Unchecked	Unchecked	Unchecked	Unchecked	Unchecked	Unchecked	Unchecked		Unchecked	Unchecked	Unchecked	Unchecked	Checked	Unchecked	Checked	Unchecked	Unchecked	Unchecked	Unchecked	Unchecked		A few times a month		Complete	2024-08-27 12:39:23	5 = strongly agree	5 = strongly agree	5 = strongly agree		Complete	2024-08-27 12:40:08	4 = agree	5 = strongly agree	3 = neutral		Complete	2024-08-27 12:41:06	3 = neutral	5 = strongly agree
10		2024-08-27 13:18:15	Complete	2024-08-27 13:18:24	Unchecked	Unchecked	Unchecked	Unchecked	Unchecked	Unchecked	Checked	Unchecked	Unchecked	Unchecked	Unchecked	Unchecked	Unchecked		Unchecked	Unchecked	Unchecked	Unchecked	Unchecked	Unchecked	Unchecked	Unchecked	Unchecked	Unchecked	Unchecked	Unchecked				Complete	2024-08-27 13:18:42	4 = agree	4 = agree	4 = agree		Complete	2024-08-27 13:19:08	2 = disagree	3 = neutral	3 = neutral		Complete	2024-08-27 13:20:12	3 = neutral	4 = agree
11		2024-08-27 21:19:28	Complete	2024-08-27 21:21:01	Checked	Unchecked	Unchecked	Checked	Checked	Unchecked	Unchecked	Checked	Unchecked	Unchecked	Unchecked	Unchecked	Unchecked	Claude, Perplexity	Unchecked	Unchecked	Unchecked	Unchecked	Unchecked	Unchecked	Checked	Unchecked	Unchecked	Checked	Unchecked	Unchecked		A few times a week		Complete	2024-08-27 21:21:29	4 = agree	4 = agree	4 = agree		Complete	2024-08-27 21:22:47	3 = neutral	3 = neutral	3 = neutral		Complete	2024-08-27 21:23:54	4 = agree	2 = disagree
12		2024-08-28 10:36:26	Complete	2024-08-28 10:37:13	Unchecked	Checked	Unchecked	Unchecked	Unchecked	Unchecked	Unchecked	Unchecked	Unchecked	Unchecked	Unchecked	Unchecked	Unchecked		Unchecked	Unchecked	Unchecked	Unchecked	Unchecked	Unchecked	Checked	Unchecked	Unchecked	Unchecked	Unchecked	Checked	I have it edit the writing of people in my lab who are non-native English speakers	Less than once a month		Complete	2024-08-28 10:37:35	4 = agree	3 = neutral	3 = neutral		Complete	2024-08-28 10:37:54	2 = disagree	3 = neutral	3 = neutral		Complete	2024-08-28 10:38:43	2 = disagree	4 = agree
13		2024-09-04 23:11:48	Complete	2024-09-04 23:12:14	Checked	Checked	Unchecked	Unchecked	Unchecked	Unchecked	Unchecked	Unchecked	Unchecked	Unchecked	Unchecked	Unchecked	Unchecked		Checked	Unchecked	Unchecked	Checked	Unchecked	Unchecked	Checked	Unchecked	Unchecked	Checked	Checked	Checked		Every-day		Complete	2024-09-04 23:12:25	5 = strongly agree	5 = strongly agree	5 = strongly agree		Complete	2024-09-04 23:12:35	5 = strongly agree	5 = strongly agree	5 = strongly agree		Complete	2024-09-04 23:13:02	5 = strongly agree	4 = agree
14		2024-09-06 08:15:34	Complete	2024-09-06 08:15:56	Unchecked	Unchecked	Unchecked	Unchecked	Unchecked	Unchecked	Checked	Unchecked	Unchecked	Unchecked	Unchecked	Unchecked	Unchecked		Unchecked	Unchecked	Unchecked	Unchecked	Unchecked	Unchecked	Unchecked	Unchecked	Unchecked	Unchecked	Unchecked	Unchecked				Complete	2024-09-06 08:16:43	4 = agree	4 = agree	5 = strongly agree		Complete	2024-09-06 08:17:23	1 = strongly disagree	3 = neutral	2 = disagree		Complete	2024-09-06 08:18:26	3 = neutral	5 = strongly agree
20		2024-10-01 15:29:42	Complete	2024-10-01 15:29:52	Unchecked	Unchecked	Unchecked	Unchecked	Unchecked	Unchecked	Unchecked	Unchecked	Unchecked	Unchecked	Unchecked	Unchecked	Checked		Unchecked	Unchecked	Unchecked	Unchecked	Unchecked	Unchecked	Unchecked	Unchecked	Unchecked	Unchecked	Unchecked	Unchecked		Other		Complete	2024-10-01 15:29:56					Complete	2024-10-01 15:30:01					Complete	2024-10-01 15:30:06
21		2024-10-01 16:22:57	Complete	2024-10-01 16:23:11	Unchecked	Unchecked	Unchecked	Checked	Unchecked	Unchecked	Unchecked	Checked	Unchecked	Unchecked	Unchecked	Unchecked	Unchecked		Unchecked	Unchecked	Unchecked	Checked	Unchecked	Unchecked	Unchecked	Unchecked	Unchecked	Unchecked	Unchecked	Unchecked		A few times a month		Complete	2024-10-01 16:24:24					Complete	2024-10-01 16:24:48					Complete	2024-10-01 16:25:00
22		2024-10-03 10:56:05	Complete	2024-10-03 10:56:12	Unchecked	Unchecked	Unchecked	Unchecked	Unchecked	Unchecked	Unchecked	Unchecked	Unchecked	Unchecked	Unchecked	Unchecked	Unchecked		Unchecked	Unchecked	Unchecked	Unchecked	Unchecked	Unchecked	Unchecked	Unchecked	Unchecked	Unchecked	Unchecked	Unchecked				Complete	2024-10-03 10:56:34					Complete	2024-10-03 10:56:51					Complete	2024-10-03 10:57:01
23		2024-10-03 11:10:56	Complete	2024-10-03 11:11:07	Unchecked	Unchecked	Unchecked	Unchecked	Unchecked	Unchecked	Unchecked	Unchecked	Unchecked	Checked	Unchecked	Unchecked	Unchecked		Unchecked	Unchecked	Unchecked	Unchecked	Unchecked	Unchecked	Unchecked	Unchecked	Unchecked	Unchecked	Unchecked	Unchecked				Complete						Incomplete						Incomplete
26		2024-10-22 10:33:41	Complete	2024-10-22 10:34:17	Unchecked	Unchecked	Unchecked	Unchecked	Unchecked	Unchecked	Unchecked	Unchecked	Unchecked	Unchecked	Unchecked	Checked	Unchecked		Unchecked	Unchecked	Unchecked	Unchecked	Unchecked	Unchecked	Unchecked	Unchecked	Unchecked	Unchecked	Unchecked	Unchecked				Complete	2024-10-22 10:34:37	4 = agree	4 = agree	4 = agree		Complete	2024-10-22 10:35:13	2 = disagree	4 = agree	2 = disagree		Complete	2024-10-22 10:36:10	3 = neutral	4 = agree
27		2024-10-22 10:34:57	Complete	2024-10-22 10:36:28	Checked	Checked	Unchecked	Checked	Unchecked	Unchecked	Unchecked	Unchecked	Unchecked	Unchecked	Unchecked	Unchecked	Checked	scite.ai assistant	Unchecked	Unchecked	Unchecked	Checked	Checked	Checked	Checked	Checked	Unchecked	Unchecked	Unchecked	Unchecked		Almost every day		Complete	2024-10-22 10:36:51	5 = strongly agree	3 = neutral	3 = neutral		Complete	2024-10-22 10:37:17	3 = neutral	3 = neutral	3 = neutral		Complete	2024-10-22 10:38:05	3 = neutral	5 = strongly agree
28		2024-10-22 10:42:19	Complete	2024-10-22 10:42:53	Checked	Checked	Unchecked	Unchecked	Unchecked	Unchecked	Unchecked	Unchecked	Unchecked	Unchecked	Unchecked	Unchecked	Unchecked		Unchecked	Unchecked	Unchecked	Unchecked	Unchecked	Unchecked	Checked	Unchecked	Unchecked	Unchecked	Unchecked	Checked	Help summarizing information	A few times a month		Complete	2024-10-22 10:44:45	4 = agree	3 = neutral	3 = neutral	Given AI's propensity to generate phantom data and citations, it is likely to impart more work on the part of the provider upfront. Ultimately it is the provider's responsibility to ensure accuracy of documentation and communication. Therefore, additional effort for oversight is required. Whether AI's implementation improves patient care and is considered useful will been seen in time.	Complete	2024-10-22 10:45:01	3 = neutral	3 = neutral	3 = neutral		Complete	2024-10-22 10:45:31	3 = neutral	5 = strongly agree
31		2024-10-23 16:46:35	Complete	2024-10-23 16:46:47	Unchecked	Unchecked	Unchecked	Unchecked	Unchecked	Unchecked	Unchecked	Unchecked	Unchecked	Unchecked	Unchecked	Checked	Unchecked		Unchecked	Unchecked	Unchecked	Unchecked	Unchecked	Unchecked	Unchecked	Unchecked	Unchecked	Unchecked	Unchecked	Unchecked				Complete						Incomplete						Incomplete
32		2024-11-04 08:20:27	Complete	2024-11-04 08:21:29	Unchecked	Checked	Unchecked	Unchecked	Unchecked	Unchecked	Unchecked	Unchecked	Unchecked	Unchecked	Unchecked	Unchecked	Unchecked		Unchecked	Unchecked	Unchecked	Unchecked	Unchecked	Unchecked	Checked	Unchecked	Unchecked	Unchecked	Unchecked	Unchecked		Less than once a month		Complete	2024-11-04 08:22:26	3 = neutral	3 = neutral	3 = neutral		Complete	2024-11-04 08:23:27	2 = disagree	3 = neutral	3 = neutral		Complete	2024-11-04 08:25:25	4 = agree	2 = disagree
35		2024-12-03 19:41:09	Complete	2024-12-03 19:42:33	Unchecked	Checked	Unchecked	Checked	Unchecked	Unchecked	Unchecked	Unchecked	Unchecked	Unchecked	Unchecked	Unchecked	Unchecked		Checked	Unchecked	Unchecked	Unchecked	Unchecked	Unchecked	Unchecked	Unchecked	Unchecked	Unchecked	Unchecked	Checked	Spelling and grammar check	A few times a week		Complete	2024-12-03 19:43:48	1 = strongly disagree	1 = strongly disagree	2 = disagree	The quality of the information and decision making from the LLMs are very unreliable	Complete	2024-12-03 19:44:18	1 = strongly disagree	1 = strongly disagree	1 = strongly disagree		Complete	2024-12-03 19:45:29	2 = disagree	4 = agree
36		2024-12-03 19:47:39	Complete	2024-12-03 19:48:25	Checked	Checked	Unchecked	Unchecked	Unchecked	Unchecked	Unchecked	Unchecked	Unchecked	Unchecked	Unchecked	Unchecked	Unchecked		Unchecked	Unchecked	Unchecked	Unchecked	Unchecked	Unchecked	Unchecked	Unchecked	Unchecked	Unchecked	Unchecked	Checked	No medical uses	Less than once a month		Complete	2024-12-03 19:48:57	4 = agree	4 = agree	5 = strongly agree		Complete	2024-12-03 19:49:29	3 = neutral	3 = neutral	2 = disagree		Complete	2024-12-03 19:59:21	5 = strongly agree	2 = disagree
37		2024-12-03 19:49:19	Complete	2024-12-03 19:51:06	Unchecked	Checked	Unchecked	Unchecked	Checked	Unchecked	Unchecked	Unchecked	Unchecked	Unchecked	Unchecked	Unchecked	Unchecked		Unchecked	Unchecked	Unchecked	Unchecked	Unchecked	Unchecked	Unchecked	Unchecked	Unchecked	Unchecked	Unchecked	Checked	Out of interest to see how they work. I don't use them for any work.	Never		Complete	2024-12-03 19:52:34	2 = disagree	1 = strongly disagree	2 = disagree	I just don't see how this will help me. I would have to double check everything that AI writes. I can just write things better myself.	Complete	2024-12-03 19:53:42	1 = strongly disagree	1 = strongly disagree	1 = strongly disagree	Generative AI makes up references currently. I don't see how I can trust that it is "trained" to help deliver medical care.	Complete	2024-12-03 19:55:15	1 = strongly disagree	3 = neutral
38		2024-12-03 19:50:00	Complete	2024-12-03 19:50:26	Unchecked	Checked	Unchecked	Unchecked	Unchecked	Unchecked	Unchecked	Unchecked	Unchecked	Unchecked	Unchecked	Unchecked	Unchecked		Unchecked	Unchecked	Unchecked	Unchecked	Unchecked	Unchecked	Checked	Unchecked	Unchecked	Unchecked	Unchecked	Unchecked		Less than once a month		Complete	2024-12-03 19:50:45	3 = neutral	3 = neutral	4 = agree		Complete	2024-12-03 19:51:11	3 = neutral	3 = neutral	2 = disagree		Complete	2024-12-03 19:51:36	3 = neutral	3 = neutral
39		2024-12-03 19:53:06	Complete	2024-12-03 19:54:01	Unchecked	Checked	Unchecked	Unchecked	Unchecked	Unchecked	Unchecked	Unchecked	Unchecked	Unchecked	Unchecked	Unchecked	Unchecked		Unchecked	Unchecked	Unchecked	Unchecked	Unchecked	Unchecked	Unchecked	Unchecked	Unchecked	Unchecked	Unchecked	Checked	Not clinically	A few times a month		Complete	2024-12-03 19:54:20	4 = agree	3 = neutral	3 = neutral		Complete	2024-12-03 19:55:19	3 = neutral	3 = neutral	2 = disagree		Complete	2024-12-03 19:57:39	3 = neutral	4 = agree
40		2024-12-03 20:04:16	Complete	2024-12-03 20:05:07	Unchecked	Checked	Unchecked	Unchecked	Unchecked	Unchecked	Unchecked	Unchecked	Unchecked	Unchecked	Unchecked	Unchecked	Unchecked		Unchecked	Unchecked	Unchecked	Unchecked	Unchecked	Unchecked	Checked	Unchecked	Unchecked	Unchecked	Unchecked	Checked	Research Paper summarization	A few times a month		Complete	2024-12-03 20:05:19	4 = agree	4 = agree	4 = agree		Complete	2024-12-03 20:06:03	3 = neutral	3 = neutral	2 = disagree		Complete	2024-12-03 20:06:57	4 = agree	5 = strongly agree
41		2024-12-03 20:07:13	Complete	2024-12-03 20:07:36	Unchecked	Checked	Unchecked	Unchecked	Unchecked	Unchecked	Unchecked	Unchecked	Unchecked	Unchecked	Unchecked	Unchecked	Unchecked		Unchecked	Unchecked	Unchecked	Unchecked	Unchecked	Unchecked	Checked	Unchecked	Unchecked	Unchecked	Unchecked	Unchecked		Less than once a month		Complete	2024-12-03 20:08:05	4 = agree	2 = disagree	4 = agree		Complete	2024-12-03 20:08:43	4 = agree	2 = disagree	3 = neutral		Complete	2024-12-03 20:09:50	4 = agree	4 = agree
42		2024-12-03 20:13:00	Complete	2024-12-03 20:14:35	Unchecked	Unchecked	Unchecked	Unchecked	Unchecked	Unchecked	Unchecked	Unchecked	Unchecked	Unchecked	Unchecked	Unchecked	Checked	Claude	Unchecked	Unchecked	Unchecked	Unchecked	Unchecked	Unchecked	Checked	Unchecked	Unchecked	Unchecked	Unchecked	Checked	Editing academic projects/documents/articles	Almost every day		Complete	2024-12-03 20:15:04	3 = neutral	3 = neutral	3 = neutral		Complete	2024-12-03 20:15:27	3 = neutral	3 = neutral	3 = neutral		Complete	2024-12-03 20:16:37	3 = neutral	4 = agree
43		2024-12-03 20:14:04	Complete	2024-12-03 20:14:42	Checked	Unchecked	Unchecked	Unchecked	Unchecked	Unchecked	Unchecked	Unchecked	Unchecked	Unchecked	Unchecked	Unchecked	Unchecked		Unchecked	Unchecked	Unchecked	Unchecked	Unchecked	Unchecked	Unchecked	Unchecked	Unchecked	Unchecked	Unchecked	Checked	titles	Less than once a month		Complete	2024-12-03 20:15:06	4 = agree	1 = strongly disagree	3 = neutral		Complete	2024-12-03 20:15:26	3 = neutral	3 = neutral	4 = agree		Complete	2024-12-03 20:16:07	2 = disagree	5 = strongly agree
44		2024-12-03 20:16:49	Complete	2024-12-03 20:17:48	Checked	Checked	Unchecked	Unchecked	Unchecked	Unchecked	Unchecked	Unchecked	Unchecked	Unchecked	Checked	Unchecked	Unchecked		Checked	Unchecked	Unchecked	Unchecked	Checked	Unchecked	Checked	Checked	Unchecked	Unchecked	Unchecked	Unchecked		A few times a week		Complete	2024-12-03 20:18:10	5 = strongly agree	4 = agree	5 = strongly agree		Complete	2024-12-03 20:18:42	4 = agree	4 = agree	4 = agree		Complete	2024-12-03 20:19:37	5 = strongly agree	2 = disagree
46		2024-12-03 20:20:43	Complete	2024-12-03 20:21:19	Unchecked	Checked	Checked	Unchecked	Unchecked	Unchecked	Unchecked	Unchecked	Unchecked	Unchecked	Checked	Unchecked	Unchecked		Checked	Unchecked	Checked	Checked	Unchecked	Unchecked	Checked	Unchecked	Unchecked	Unchecked	Unchecked	Unchecked		Almost every day		Complete	2024-12-03 20:21:56	5 = strongly agree	5 = strongly agree	5 = strongly agree	I've already felt all of these being true with the use of DAX CoPilot	Complete	2024-12-03 20:22:19	5 = strongly agree	5 = strongly agree	3 = neutral		Complete	2024-12-03 20:23:00	4 = agree	2 = disagree
47		2024-12-03 20:23:09	Complete	2024-12-03 20:23:26	Unchecked	Unchecked	Unchecked	Unchecked	Unchecked	Unchecked	Unchecked	Unchecked	Unchecked	Unchecked	Unchecked	Checked	Unchecked		Unchecked	Unchecked	Unchecked	Unchecked	Unchecked	Unchecked	Unchecked	Unchecked	Unchecked	Unchecked	Unchecked	Unchecked				Complete	2024-12-03 20:24:07	2 = disagree	1 = strongly disagree	5 = strongly agree		Complete	2024-12-03 20:24:43	4 = agree	3 = neutral	4 = agree		Complete	2024-12-03 20:58:36	4 = agree	3 = neutral
48		2024-12-03 20:27:00	Complete	2024-12-03 20:27:40	Unchecked	Checked	Unchecked	Unchecked	Unchecked	Unchecked	Unchecked	Unchecked	Unchecked	Unchecked	Unchecked	Unchecked	Unchecked		Checked	Unchecked	Unchecked	Unchecked	Checked	Unchecked	Unchecked	Checked	Unchecked	Unchecked	Unchecked	Unchecked		A few times a week		Complete	2024-12-03 20:27:55	4 = agree	4 = agree	4 = agree		Complete	2024-12-03 20:29:09	3 = neutral	3 = neutral	4 = agree		Complete	2024-12-03 20:29:43	4 = agree	4 = agree
49		2024-12-03 20:28:19	Complete	2024-12-03 20:28:29	Unchecked	Unchecked	Unchecked	Unchecked	Unchecked	Unchecked	Unchecked	Unchecked	Unchecked	Unchecked	Unchecked	Checked	Unchecked		Unchecked	Unchecked	Unchecked	Unchecked	Unchecked	Unchecked	Unchecked	Unchecked	Unchecked	Unchecked	Unchecked	Unchecked				Complete	2024-12-03 20:28:45	4 = agree	4 = agree	4 = agree		Complete	2024-12-03 20:29:05	3 = neutral	3 = neutral	4 = agree		Complete	2024-12-03 20:29:49	4 = agree	3 = neutral
50		2024-12-03 20:34:34	Complete	2024-12-03 20:35:17	Unchecked	Checked	Unchecked	Unchecked	Unchecked	Unchecked	Unchecked	Unchecked	Unchecked	Unchecked	Unchecked	Unchecked	Unchecked		Unchecked	Unchecked	Unchecked	Unchecked	Unchecked	Unchecked	Checked	Unchecked	Unchecked	Checked	Unchecked	Unchecked		A few times a month		Complete	2024-12-03 20:35:41	3 = neutral	2 = disagree	3 = neutral		Complete	2024-12-03 20:36:15	2 = disagree	2 = disagree	3 = neutral		Complete	2024-12-03 20:37:00	3 = neutral	4 = agree
51		2024-12-03 20:48:47	Complete	2024-12-03 20:49:20	Unchecked	Checked	Unchecked	Unchecked	Unchecked	Unchecked	Unchecked	Unchecked	Unchecked	Unchecked	Checked	Unchecked	Unchecked		Unchecked	Unchecked	Unchecked	Checked	Unchecked	Unchecked	Checked	Unchecked	Unchecked	Unchecked	Unchecked	Unchecked		A few times a month		Complete	2024-12-03 20:49:35	5 = strongly agree	2 = disagree	4 = agree		Complete						Incomplete
52		2024-12-03 20:52:18	Complete	2024-12-03 20:52:53	Checked	Checked	Unchecked	Unchecked	Unchecked	Unchecked	Unchecked	Checked	Unchecked	Unchecked	Checked	Unchecked	Unchecked		Unchecked	Unchecked	Unchecked	Unchecked	Unchecked	Unchecked	Checked	Unchecked	Unchecked	Unchecked	Unchecked	Checked	Playing with it	Never		Complete	2024-12-03 20:53:11	1 = strongly disagree	1 = strongly disagree	1 = strongly disagree		Complete	2024-12-03 20:53:28	1 = strongly disagree	1 = strongly disagree	1 = strongly disagree		Complete	2024-12-03 20:53:53	1 = strongly disagree	1 = strongly disagree
53		2024-12-03 20:59:11	Complete	2024-12-03 20:59:34	Unchecked	Checked	Unchecked	Unchecked	Unchecked	Unchecked	Unchecked	Unchecked	Unchecked	Unchecked	Unchecked	Unchecked	Unchecked		Unchecked	Unchecked	Unchecked	Unchecked	Unchecked	Unchecked	Unchecked	Unchecked	Unchecked	Checked	Unchecked	Unchecked		Less than once a month		Complete						Incomplete						Incomplete
54		2024-12-03 21:08:46	Complete	2024-12-03 21:09:22	Checked	Checked	Unchecked	Unchecked	Unchecked	Unchecked	Unchecked	Unchecked	Unchecked	Unchecked	Checked	Unchecked	Unchecked		Unchecked	Unchecked	Unchecked	Checked	Checked	Unchecked	Checked	Unchecked	Unchecked	Unchecked	Unchecked	Unchecked		A few times a month		Complete	2024-12-03 21:09:44	5 = strongly agree	3 = neutral	5 = strongly agree		Complete	2024-12-03 21:10:24	3 = neutral	4 = agree	3 = neutral		Complete	2024-12-03 21:11:09	4 = agree	4 = agree
55		2024-12-03 21:21:42	Complete	2024-12-03 21:21:50	Unchecked	Unchecked	Unchecked	Unchecked	Unchecked	Unchecked	Unchecked	Unchecked	Unchecked	Unchecked	Unchecked	Checked	Unchecked		Unchecked	Unchecked	Unchecked	Unchecked	Unchecked	Unchecked	Unchecked	Unchecked	Unchecked	Unchecked	Unchecked	Unchecked				Complete	2024-12-03 21:22:12	2 = disagree	2 = disagree	2 = disagree		Complete	2024-12-03 21:22:23	3 = neutral	3 = neutral	3 = neutral		Complete	2024-12-03 21:22:51	2 = disagree	3 = neutral
56		2024-12-03 21:28:44	Complete	2024-12-03 21:29:24	Unchecked	Checked	Checked	Unchecked	Unchecked	Unchecked	Unchecked	Unchecked	Unchecked	Unchecked	Unchecked	Unchecked	Unchecked		Unchecked	Checked	Unchecked	Unchecked	Unchecked	Unchecked	Unchecked	Unchecked	Unchecked	Unchecked	Unchecked	Unchecked		A few times a month		Complete	2024-12-03 21:29:42	4 = agree	2 = disagree	3 = neutral		Complete	2024-12-03 21:30:09	2 = disagree	2 = disagree	2 = disagree		Complete	2024-12-03 21:30:57	3 = neutral	5 = strongly agree
57		2024-12-03 21:46:39	Complete	2024-12-03 21:47:55	Checked	Checked	Unchecked	Unchecked	Checked	Unchecked	Unchecked	Unchecked	Unchecked	Unchecked	Unchecked	Unchecked	Unchecked		Unchecked	Unchecked	Unchecked	Unchecked	Unchecked	Unchecked	Unchecked	Unchecked	Unchecked	Checked	Unchecked	Checked	research - for instance, coming up with study names, sometimes answering a research question, occasionally to generate a model table or figure or section of text.	Less than once a month		Complete	2024-12-03 21:48:13	3 = neutral	3 = neutral	3 = neutral		Complete	2024-12-03 21:48:48	3 = neutral	3 = neutral	2 = disagree	I dont understand Q3 above. it's confusing.	Complete	2024-12-03 21:49:38	3 = neutral	2 = disagree
58		2024-12-03 22:10:55	Complete	2024-12-03 22:11:24	Unchecked	Checked	Unchecked	Unchecked	Unchecked	Unchecked	Unchecked	Unchecked	Unchecked	Unchecked	Unchecked	Unchecked	Unchecked		Unchecked	Unchecked	Unchecked	Unchecked	Checked	Unchecked	Checked	Unchecked	Unchecked	Checked	Unchecked	Checked	Translation services	A few times a week		Complete	2024-12-03 22:11:34	5 = strongly agree	5 = strongly agree	5 = strongly agree		Complete	2024-12-03 22:11:54	5 = strongly agree	5 = strongly agree	2 = disagree		Complete	2024-12-03 22:12:29	5 = strongly agree	5 = strongly agree
59		2024-12-03 22:11:50	Complete	2024-12-03 22:12:22	Unchecked	Checked	Unchecked	Unchecked	Unchecked	Unchecked	Unchecked	Unchecked	Unchecked	Unchecked	Unchecked	Unchecked	Unchecked		Unchecked	Unchecked	Unchecked	Unchecked	Unchecked	Unchecked	Checked	Checked	Unchecked	Unchecked	Unchecked	Unchecked		Less than once a month		Complete	2024-12-03 22:12:37	4 = agree	4 = agree	4 = agree		Complete	2024-12-03 22:12:54	3 = neutral	3 = neutral	3 = neutral		Complete	2024-12-03 22:13:15	3 = neutral	4 = agree
60		2024-12-03 22:25:17	Complete	2024-12-03 22:25:52	Unchecked	Checked	Unchecked	Unchecked	Unchecked	Unchecked	Unchecked	Unchecked	Unchecked	Unchecked	Unchecked	Unchecked	Unchecked		Unchecked	Unchecked	Unchecked	Unchecked	Checked	Unchecked	Checked	Checked	Unchecked	Unchecked	Unchecked	Checked	medical education ideas and other things related to administration	A few times a month		Complete	2024-12-03 22:27:29	4 = agree	4 = agree	4 = agree	I agree with all of these, but it will depend on the context, who is using the generative AI technologies (ie physicians vs patients/families) and in what setting. I think generally it can be a powerful tool, but needs to be very thoughtful in how issues are approached. Less time doing silly documentation things is where this can be most useful, as this will ideally allow us more time with patien…	Complete	2024-12-03 22:28:04	3 = neutral	4 = agree	4 = agree	interesting idea with the placebo effect!	Complete	2024-12-03 22:29:31	4 = agree	5 = strongly agree
61		2024-12-03 22:50:35	Complete	2024-12-03 22:50:44	Unchecked	Unchecked	Unchecked	Unchecked	Unchecked	Unchecked	Unchecked	Unchecked	Unchecked	Unchecked	Unchecked	Checked	Unchecked		Unchecked	Unchecked	Unchecked	Unchecked	Unchecked	Unchecked	Unchecked	Unchecked	Unchecked	Unchecked	Unchecked	Unchecked				Complete	2024-12-03 22:51:17	3 = neutral	3 = neutral	3 = neutral	This is overall not new and didn't save any time when rolled out previously.	Complete	2024-12-03 22:51:39	3 = neutral	2 = disagree	3 = neutral		Complete
62		2024-12-03 22:50:56	Complete	2024-12-03 22:51:42	Unchecked	Checked	Unchecked	Checked	Unchecked	Unchecked	Unchecked	Unchecked	Unchecked	Unchecked	Unchecked	Unchecked	Unchecked		Unchecked	Unchecked	Unchecked	Unchecked	Unchecked	Unchecked	Checked	Unchecked	Unchecked	Unchecked	Unchecked	Unchecked		A few times a month		Complete	2024-12-03 22:52:09	4 = agree	1 = strongly disagree	2 = disagree		Complete	2024-12-03 22:52:36	3 = neutral	2 = disagree	2 = disagree		Complete	2024-12-03 22:53:19	4 = agree	4 = agree
63		2024-12-03 23:04:44	Complete	2024-12-03 23:05:26	Unchecked	Checked	Unchecked	Unchecked	Unchecked	Unchecked	Unchecked	Unchecked	Unchecked	Unchecked	Unchecked	Unchecked	Unchecked		Unchecked	Unchecked	Unchecked	Unchecked	Unchecked	Unchecked	Checked	Checked	Unchecked	Unchecked	Unchecked	Unchecked		A few times a month		Complete	2024-12-03 23:05:39	4 = agree	4 = agree	4 = agree		Complete	2024-12-03 23:06:08	3 = neutral	4 = agree	3 = neutral		Complete	2024-12-03 23:06:48	4 = agree	4 = agree
64		2024-12-03 23:21:30	Complete	2024-12-03 23:21:46	Unchecked	Unchecked	Checked	Unchecked	Unchecked	Unchecked	Unchecked	Unchecked	Unchecked	Unchecked	Unchecked	Unchecked	Unchecked		Unchecked	Unchecked	Unchecked	Checked	Unchecked	Unchecked	Unchecked	Unchecked	Unchecked	Unchecked	Unchecked	Unchecked		A few times a week		Complete	2024-12-03 23:22:39	4 = agree	2 = disagree	2 = disagree	ambient listening and creation of clinical documentation will be helpful, but to date not good enough to replace MD notes.	Complete	2024-12-03 23:22:59	2 = disagree	2 = disagree	2 = disagree		Complete	2024-12-03 23:23:45	3 = neutral	4 = agree
65		2024-12-04 02:17:07	Complete	2024-12-04 02:18:03	Checked	Unchecked	Unchecked	Unchecked	Unchecked	Unchecked	Unchecked	Unchecked	Unchecked	Unchecked	Unchecked	Unchecked	Unchecked		Unchecked	Unchecked	Unchecked	Unchecked	Unchecked	Unchecked	Checked	Unchecked	Unchecked	Unchecked	Unchecked	Unchecked		Less than once a month		Complete	2024-12-04 02:18:24	4 = agree	3 = neutral	4 = agree		Complete	2024-12-04 02:18:57	3 = neutral	3 = neutral	3 = neutral		Complete
66		2024-12-04 02:43:11	Complete	2024-12-04 02:44:18	Unchecked	Checked	Unchecked	Unchecked	Unchecked	Unchecked	Unchecked	Unchecked	Unchecked	Unchecked	Unchecked	Unchecked	Unchecked		Unchecked	Unchecked	Unchecked	Unchecked	Unchecked	Unchecked	Checked	Unchecked	Unchecked	Unchecked	Unchecked	Unchecked		Every-day		Complete	2024-12-04 02:45:03	2 = disagree	3 = neutral	3 = neutral	I don't know	Complete	2024-12-04 02:45:56	2 = disagree	2 = disagree	2 = disagree		Complete	2024-12-04 02:46:59	4 = agree	5 = strongly agree
67		2024-12-04 05:23:03	Complete	2024-12-04 05:23:46	Unchecked	Checked	Unchecked	Unchecked	Unchecked	Unchecked	Unchecked	Unchecked	Unchecked	Unchecked	Unchecked	Unchecked	Checked	Open Evidence	Checked	Checked	Unchecked	Checked	Unchecked	Unchecked	Unchecked	Unchecked	Unchecked	Unchecked	Unchecked	Unchecked		A few times a month		Complete	2024-12-04 05:24:14	3 = neutral	3 = neutral	3 = neutral		Complete	2024-12-04 05:24:32	3 = neutral	3 = neutral	3 = neutral		Complete	2024-12-04 05:25:17	4 = agree	2 = disagree
69		2024-12-04 07:03:31	Complete	2024-12-04 07:49:01	Unchecked	Checked	Checked	Unchecked	Unchecked	Unchecked	Unchecked	Unchecked	Unchecked	Unchecked	Unchecked	Unchecked	Unchecked		Unchecked	Unchecked	Unchecked	Unchecked	Unchecked	Unchecked	Unchecked	Unchecked	Unchecked	Unchecked	Unchecked	Checked	Exploring ideas, assisting w searching available literature, refining written communication, jump starting writing	Almost every day		Complete	2024-12-04 07:49:15	3 = neutral	2 = disagree	3 = neutral		Complete	2024-12-04 07:49:30	3 = neutral	3 = neutral	2 = disagree		Complete	2024-12-04 07:49:59	2 = disagree	4 = agree
71		2024-12-04 07:31:29	Complete	2024-12-04 07:32:13	Unchecked	Unchecked	Checked	Unchecked	Unchecked	Unchecked	Unchecked	Unchecked	Unchecked	Unchecked	Checked	Unchecked	Unchecked		Unchecked	Unchecked	Unchecked	Checked	Unchecked	Unchecked	Unchecked	Unchecked	Unchecked	Unchecked	Unchecked	Unchecked		Every-day		Complete	2024-12-04 07:32:33	5 = strongly agree	3 = neutral	5 = strongly agree		Complete	2024-12-04 07:32:59	3 = neutral	4 = agree	3 = neutral		Complete	2024-12-04 07:33:44	4 = agree	2 = disagree
72		2024-12-04 07:35:46	Complete	2024-12-04 07:36:10	Unchecked	Checked	Checked	Unchecked	Unchecked	Unchecked	Unchecked	Unchecked	Unchecked	Unchecked	Unchecked	Unchecked	Unchecked		Unchecked	Unchecked	Unchecked	Checked	Unchecked	Unchecked	Checked	Unchecked	Unchecked	Unchecked	Unchecked	Unchecked		A few times a week		Complete	2024-12-04 07:36:25	4 = agree	2 = disagree	3 = neutral		Complete	2024-12-04 07:36:42	2 = disagree	2 = disagree	2 = disagree		Complete	2024-12-04 07:37:03	2 = disagree	4 = agree
73		2024-12-04 07:55:20	Complete	2024-12-04 07:55:51	Unchecked	Checked	Unchecked	Unchecked	Unchecked	Unchecked	Unchecked	Unchecked	Unchecked	Checked	Unchecked	Unchecked	Unchecked		Checked	Unchecked	Unchecked	Checked	Unchecked	Unchecked	Checked	Unchecked	Unchecked	Unchecked	Unchecked	Unchecked		Every-day		Complete	2024-12-04 07:56:23	5 = strongly agree	4 = agree	4 = agree		Complete	2024-12-04 07:56:59	3 = neutral	4 = agree	3 = neutral		Complete	2024-12-04 07:57:42	4 = agree	2 = disagree
74		2024-12-04 07:56:45	Complete	2024-12-04 07:57:06	Unchecked	Unchecked	Unchecked	Unchecked	Unchecked	Unchecked	Unchecked	Unchecked	Unchecked	Unchecked	Unchecked	Checked	Unchecked		Unchecked	Unchecked	Unchecked	Unchecked	Unchecked	Unchecked	Unchecked	Unchecked	Unchecked	Unchecked	Unchecked	Unchecked				Complete	2024-12-04 07:57:47	2 = disagree	2 = disagree	3 = neutral		Complete	2024-12-04 07:58:03	2 = disagree	2 = disagree	2 = disagree		Complete	2024-12-04 07:58:35	2 = disagree	4 = agree
75		2024-12-04 07:56:58	Complete	2024-12-04 07:57:40	Unchecked	Checked	Checked	Checked	Unchecked	Unchecked	Unchecked	Unchecked	Checked	Unchecked	Unchecked	Unchecked	Unchecked		Unchecked	Unchecked	Unchecked	Checked	Checked	Unchecked	Checked	Unchecked	Unchecked	Unchecked	Unchecked	Unchecked		Every-day		Complete	2024-12-04 07:58:04	3 = neutral	2 = disagree	4 = agree		Complete	2024-12-04 07:58:35	3 = neutral	4 = agree	4 = agree		Complete	2024-12-04 07:59:26	4 = agree	3 = neutral
76		2024-12-04 08:22:28	Complete	2024-12-04 08:22:33	Unchecked	Unchecked	Unchecked	Unchecked	Unchecked	Unchecked	Unchecked	Unchecked	Unchecked	Unchecked	Unchecked	Checked	Unchecked		Unchecked	Unchecked	Unchecked	Unchecked	Unchecked	Unchecked	Unchecked	Unchecked	Unchecked	Unchecked	Unchecked	Unchecked				Complete	2024-12-04 08:41:43	4 = agree	3 = neutral	4 = agree		Complete	2024-12-04 08:41:58	3 = neutral	3 = neutral	4 = agree		Complete	2024-12-04 08:42:36	4 = agree	4 = agree
78		2024-12-04 08:26:45	Complete	2024-12-04 08:27:15	Unchecked	Checked	Unchecked	Unchecked	Unchecked	Unchecked	Unchecked	Unchecked	Unchecked	Unchecked	Unchecked	Unchecked	Unchecked		Unchecked	Unchecked	Unchecked	Unchecked	Checked	Unchecked	Checked	Unchecked	Unchecked	Unchecked	Unchecked	Unchecked		Less than once a month		Complete						Incomplete						Incomplete
79		2024-12-04 08:32:45	Complete	2024-12-04 08:32:51	Unchecked	Unchecked	Unchecked	Unchecked	Unchecked	Unchecked	Unchecked	Unchecked	Unchecked	Unchecked	Unchecked	Checked	Unchecked		Unchecked	Unchecked	Unchecked	Unchecked	Unchecked	Unchecked	Unchecked	Unchecked	Unchecked	Unchecked	Unchecked	Unchecked				Complete						Incomplete						Incomplete
80		2024-12-04 08:47:36	Complete	2024-12-04 08:48:04	Unchecked	Checked	Unchecked	Unchecked	Unchecked	Unchecked	Unchecked	Unchecked	Unchecked	Unchecked	Unchecked	Unchecked	Unchecked		Checked	Unchecked	Checked	Unchecked	Unchecked	Unchecked	Checked	Unchecked	Unchecked	Unchecked	Unchecked	Unchecked		A few times a week		Complete	2024-12-04 08:48:28	1 = strongly disagree	3 = neutral	5 = strongly agree		Complete						Incomplete
82		2024-12-04 08:53:02	Complete	2024-12-04 08:53:38	Unchecked	Checked	Unchecked	Unchecked	Unchecked	Unchecked	Unchecked	Unchecked	Unchecked	Unchecked	Unchecked	Unchecked	Unchecked		Checked	Unchecked	Unchecked	Unchecked	Unchecked	Unchecked	Unchecked	Unchecked	Unchecked	Unchecked	Unchecked	Checked	Literature Review	Less than once a month		Complete	2024-12-04 08:53:51	3 = neutral	2 = disagree	4 = agree		Complete	2024-12-04 08:54:23	3 = neutral	3 = neutral	3 = neutral		Complete	2024-12-04 08:55:51	3 = neutral	4 = agree
83		2024-12-04 09:03:58	Complete	2024-12-04 09:04:06	Unchecked	Unchecked	Unchecked	Unchecked	Unchecked	Unchecked	Unchecked	Unchecked	Unchecked	Unchecked	Unchecked	Checked	Unchecked		Unchecked	Unchecked	Unchecked	Unchecked	Unchecked	Unchecked	Unchecked	Unchecked	Unchecked	Unchecked	Unchecked	Unchecked				Complete	2024-12-04 09:07:58	3 = neutral	2 = disagree	4 = agree	I see generative AI as mainly reducing the time needed for clinical documentation. Given that this documentation is often spilling past designated "work time" into "personal time," I see the impact as reducing provider burnout (which will indirectly improve patient care) rather than increasing face-to-face time with patients. If generative AI is SO efficient that it dramatically reduces time need…	Complete	2024-12-04 09:11:07	2 = disagree	2 = disagree	2 = disagree	I suspect that patients will be distrustful of generative AI and perceive it as making their care more generic rather than individualized. Some of it will be superficial (documentation feeling more nonspecific) and some will be more substantive (if generative AI is used for medical decision-making). For medical decision-making, it will take some work to demonstrate to patients (as well as actuall…	Complete	2024-12-04 09:14:49	3 = neutral	5 = strongly agree
84		2024-12-04 09:06:23	Complete	2024-12-04 09:06:52	Checked	Unchecked	Unchecked	Unchecked	Unchecked	Unchecked	Unchecked	Unchecked	Unchecked	Unchecked	Unchecked	Unchecked	Unchecked		Unchecked	Unchecked	Unchecked	Unchecked	Checked	Unchecked	Checked	Unchecked	Unchecked	Unchecked	Unchecked	Unchecked		A few times a week		Complete	2024-12-04 09:07:06	4 = agree	4 = agree	4 = agree		Complete	2024-12-04 09:07:25	3 = neutral	4 = agree	3 = neutral		Complete	2024-12-04 09:08:10	4 = agree	5 = strongly agree
85		2024-12-04 09:31:40	Complete	2024-12-04 09:34:14	Checked	Unchecked	Unchecked	Unchecked	Unchecked	Unchecked	Unchecked	Unchecked	Unchecked	Unchecked	Unchecked	Unchecked	Unchecked		Unchecked	Unchecked	Unchecked	Unchecked	Unchecked	Unchecked	Checked	Unchecked	Unchecked	Unchecked	Unchecked	Unchecked		Never		Complete	2024-12-04 09:34:44	4 = agree	2 = disagree	4 = agree		Complete	2024-12-04 09:35:18	3 = neutral	4 = agree	2 = disagree		Complete	2024-12-04 09:36:31	3 = neutral	5 = strongly agree
86		2024-12-04 09:34:42	Complete	2024-12-04 09:35:10	Unchecked	Checked	Unchecked	Unchecked	Unchecked	Unchecked	Unchecked	Unchecked	Unchecked	Unchecked	Checked	Unchecked	Unchecked		Unchecked	Unchecked	Unchecked	Checked	Unchecked	Unchecked	Checked	Unchecked	Unchecked	Unchecked	Unchecked	Checked	writing letters for patient	A few times a week		Complete	2024-12-04 09:35:21	5 = strongly agree	2 = disagree	3 = neutral		Complete	2024-12-04 09:37:30	2 = disagree	3 = neutral	2 = disagree		Complete	2024-12-04 09:37:48	3 = neutral	4 = agree
87		2024-12-04 09:54:39	Complete	2024-12-04 09:55:27	Unchecked	Unchecked	Unchecked	Unchecked	Unchecked	Unchecked	Unchecked	Unchecked	Unchecked	Unchecked	Checked	Unchecked	Unchecked		Unchecked	Checked	Unchecked	Checked	Unchecked	Unchecked	Unchecked	Unchecked	Unchecked	Unchecked	Unchecked	Unchecked		A few times a week		Complete	2024-12-04 09:55:58	4 = agree	4 = agree	4 = agree		Complete	2024-12-04 09:56:31	3 = neutral	4 = agree	3 = neutral		Complete	2024-12-04 09:57:47	2 = disagree	5 = strongly agree
88		2024-12-04 10:03:35	Complete	2024-12-04 10:04:19	Checked	Unchecked	Unchecked	Unchecked	Unchecked	Unchecked	Unchecked	Unchecked	Unchecked	Unchecked	Checked	Unchecked	Unchecked		Checked	Unchecked	Unchecked	Checked	Unchecked	Unchecked	Checked	Unchecked	Unchecked	Unchecked	Unchecked	Unchecked		A few times a week		Complete	2024-12-04 10:04:40	4 = agree	2 = disagree	4 = agree		Complete	2024-12-04 10:05:03	3 = neutral	3 = neutral	3 = neutral		Complete	2024-12-04 10:05:47	3 = neutral	3 = neutral
89		2024-12-04 10:07:58	Complete	2024-12-04 10:08:48	Checked	Unchecked	Unchecked	Unchecked	Unchecked	Unchecked	Unchecked	Unchecked	Unchecked	Unchecked	Unchecked	Unchecked	Unchecked		Unchecked	Unchecked	Unchecked	Unchecked	Unchecked	Unchecked	Unchecked	Unchecked	Unchecked	Unchecked	Unchecked	Checked	non medical questions	Never		Complete	2024-12-04 10:09:19	3 = neutral	2 = disagree	3 = neutral		Complete	2024-12-04 10:09:44	3 = neutral	3 = neutral	3 = neutral		Complete	2024-12-04 10:10:14	3 = neutral	3 = neutral
90		2024-12-04 10:18:19	Complete	2024-12-04 10:19:09	Unchecked	Checked	Unchecked	Unchecked	Unchecked	Unchecked	Unchecked	Unchecked	Unchecked	Unchecked	Unchecked	Unchecked	Checked	OpenEvidence	Checked	Checked	Unchecked	Unchecked	Unchecked	Unchecked	Unchecked	Unchecked	Unchecked	Checked	Unchecked	Unchecked		Almost every day		Complete	2024-12-04 10:20:14	5 = strongly agree	5 = strongly agree	5 = strongly agree	If done right. Otherwise, it could just be a tool that leadership uses to increase patient throughput rather than increase patient facing time and quality of care.	Complete	2024-12-04 10:21:17	4 = agree	4 = agree	3 = neutral		Complete	2024-12-04 10:23:08	3 = neutral	3 = neutral
91		2024-12-04 10:18:52	Complete	2024-12-04 10:19:22	Checked	Checked	Unchecked	Unchecked	Unchecked	Unchecked	Unchecked	Unchecked	Unchecked	Unchecked	Unchecked	Unchecked	Unchecked		Unchecked	Unchecked	Unchecked	Unchecked	Checked	Unchecked	Checked	Checked	Unchecked	Unchecked	Unchecked	Checked	Grant writing	A few times a week		Complete	2024-12-04 10:19:44	5 = strongly agree	4 = agree	5 = strongly agree		Complete	2024-12-04 10:20:23	4 = agree	4 = agree	4 = agree		Complete	2024-12-04 10:20:59	4 = agree	4 = agree
92		2024-12-04 10:27:02	Complete	2024-12-04 10:27:29	Checked	Unchecked	Unchecked	Unchecked	Unchecked	Unchecked	Unchecked	Unchecked	Unchecked	Unchecked	Unchecked	Unchecked	Unchecked		Unchecked	Unchecked	Unchecked	Unchecked	Unchecked	Unchecked	Checked	Unchecked	Unchecked	Unchecked	Unchecked	Unchecked		Less than once a month		Complete	2024-12-04 10:27:57	3 = neutral	3 = neutral	3 = neutral		Complete	2024-12-04 10:28:29	4 = agree	3 = neutral	2 = disagree		Complete	2024-12-04 10:29:26	4 = agree	4 = agree
93		2024-12-04 10:30:05	Complete	2024-12-04 10:30:09	Unchecked	Unchecked	Unchecked	Unchecked	Unchecked	Unchecked	Unchecked	Unchecked	Unchecked	Unchecked	Unchecked	Checked	Unchecked		Unchecked	Unchecked	Unchecked	Unchecked	Unchecked	Unchecked	Unchecked	Unchecked	Unchecked	Unchecked	Unchecked	Unchecked				Complete	2024-12-04 10:30:20	3 = neutral	1 = strongly disagree	2 = disagree		Complete	2024-12-04 10:30:38	2 = disagree	2 = disagree	2 = disagree		Complete	2024-12-04 10:31:03	3 = neutral	5 = strongly agree
95		2024-12-04 11:09:59	Complete	2024-12-04 11:10:15	Unchecked	Unchecked	Checked	Unchecked	Unchecked	Unchecked	Unchecked	Unchecked	Unchecked	Unchecked	Unchecked	Unchecked	Unchecked		Unchecked	Unchecked	Unchecked	Checked	Unchecked	Unchecked	Unchecked	Unchecked	Unchecked	Unchecked	Unchecked	Unchecked		A few times a week		Complete	2024-12-04 11:10:29	4 = agree	4 = agree	4 = agree		Complete	2024-12-04 11:10:49	3 = neutral	4 = agree	3 = neutral		Complete	2024-12-04 11:11:14	3 = neutral	3 = neutral
96		2024-12-04 11:15:28	Complete	2024-12-04 11:16:25	Unchecked	Checked	Checked	Unchecked	Checked	Unchecked	Unchecked	Unchecked	Unchecked	Unchecked	Checked	Unchecked	Unchecked		Unchecked	Unchecked	Unchecked	Checked	Unchecked	Unchecked	Checked	Checked	Unchecked	Unchecked	Unchecked	Unchecked		A few times a week		Complete	2024-12-04 11:17:06	5 = strongly agree	4 = agree	5 = strongly agree		Complete	2024-12-04 11:17:45	4 = agree	4 = agree	3 = neutral		Complete	2024-12-04 11:19:41	3 = neutral	5 = strongly agree
97		2024-12-04 11:43:43	Complete	2024-12-04 11:45:33	Unchecked	Unchecked	Checked	Unchecked	Unchecked	Unchecked	Unchecked	Unchecked	Unchecked	Unchecked	Unchecked	Unchecked	Unchecked		Unchecked	Unchecked	Unchecked	Checked	Unchecked	Checked	Unchecked	Unchecked	Unchecked	Unchecked	Unchecked	Unchecked		A few times a week		Complete	2024-12-04 11:45:44	4 = agree	4 = agree	4 = agree		Complete	2024-12-04 11:46:06	3 = neutral	4 = agree	4 = agree		Complete	2024-12-04 11:46:58	4 = agree	4 = agree
98		2024-12-04 12:56:01	Complete	2024-12-04 12:56:26	Unchecked	Checked	Unchecked	Unchecked	Unchecked	Unchecked	Unchecked	Unchecked	Unchecked	Unchecked	Unchecked	Unchecked	Unchecked		Unchecked	Unchecked	Unchecked	Unchecked	Unchecked	Unchecked	Checked	Unchecked	Unchecked	Unchecked	Unchecked	Unchecked		A few times a month		Complete	2024-12-04 12:57:47	5 = strongly agree	5 = strongly agree	5 = strongly agree	I think generative AI should be integrated in EHR for better documentation and clarity in writing while being double-checked by the physician. This can reduce the bulk of inefficiencies in documentation.	Complete	2024-12-04 12:58:13	5 = strongly agree	5 = strongly agree	5 = strongly agree		Complete	2024-12-04 12:58:59	3 = neutral	5 = strongly agree
99		2024-12-04 13:32:40	Complete	2024-12-04 13:33:00	Unchecked	Checked	Unchecked	Unchecked	Unchecked	Unchecked	Unchecked	Unchecked	Unchecked	Unchecked	Unchecked	Unchecked	Unchecked		Unchecked	Unchecked	Unchecked	Unchecked	Unchecked	Unchecked	Checked	Unchecked	Unchecked	Checked	Unchecked	Unchecked		Less than once a month		Complete	2024-12-04 13:33:22	4 = agree	3 = neutral	4 = agree		Complete	2024-12-04 13:34:03	2 = disagree	3 = neutral	3 = neutral		Complete	2024-12-04 13:34:30	3 = neutral	4 = agree
100		2024-12-04 13:49:02	Complete	2024-12-04 13:49:28	Unchecked	Checked	Unchecked	Unchecked	Unchecked	Unchecked	Unchecked	Unchecked	Unchecked	Unchecked	Unchecked	Unchecked	Unchecked		Unchecked	Unchecked	Unchecked	Unchecked	Unchecked	Unchecked	Unchecked	Unchecked	Unchecked	Unchecked	Unchecked	Checked	writing, shopping	A few times a month		Complete	2024-12-04 13:49:52	4 = agree	2 = disagree	5 = strongly agree		Complete	2024-12-04 13:50:24	3 = neutral	3 = neutral	1 = strongly disagree		Complete	2024-12-04 13:50:53	4 = agree	4 = agree
101		2024-12-04 15:40:46	Complete	2024-12-04 15:41:45	Unchecked	Checked	Unchecked	Unchecked	Unchecked	Unchecked	Unchecked	Unchecked	Unchecked	Checked	Unchecked	Unchecked	Unchecked		Unchecked	Unchecked	Unchecked	Unchecked	Unchecked	Unchecked	Checked	Unchecked	Unchecked	Unchecked	Unchecked	Unchecked		Less than once a month		Complete	2024-12-04 15:42:02	4 = agree	4 = agree	4 = agree		Complete	2024-12-04 15:42:23	4 = agree	4 = agree	2 = disagree		Complete	2024-12-04 15:43:02	2 = disagree	4 = agree
102		2024-12-04 16:31:19	Complete	2024-12-04 16:31:59	Unchecked	Checked	Unchecked	Unchecked	Unchecked	Unchecked	Unchecked	Unchecked	Unchecked	Unchecked	Unchecked	Unchecked	Unchecked		Checked	Unchecked	Unchecked	Unchecked	Unchecked	Unchecked	Unchecked	Unchecked	Unchecked	Checked	Unchecked	Unchecked		A few times a month		Complete	2024-12-04 16:32:21	4 = agree	3 = neutral	5 = strongly agree		Complete	2024-12-04 16:32:49	4 = agree	3 = neutral	4 = agree		Complete	2024-12-04 16:33:45	5 = strongly agree	5 = strongly agree
103		2024-12-04 19:53:28	Complete	2024-12-04 19:53:37	Unchecked	Unchecked	Unchecked	Unchecked	Unchecked	Unchecked	Unchecked	Unchecked	Unchecked	Unchecked	Unchecked	Checked	Unchecked		Unchecked	Unchecked	Unchecked	Unchecked	Unchecked	Unchecked	Unchecked	Unchecked	Unchecked	Unchecked	Unchecked	Unchecked				Complete	2024-12-04 19:55:14	3 = neutral	3 = neutral	3 = neutral	I think they have potential to improve care, but in general EMR has made it take longer, with less focus on the patient and therefor less empathetic in a clinic environment when physicians look at the computer instead of the patient. These experiences make me less enthusiastic about AI than I might have been.	Complete	2024-12-04 19:56:59	3 = neutral	2 = disagree	3 = neutral	Will they trust me if I disagree with the AI diagnosis or impression? We know that it is not perfect, and neither am I. But there are intangibles that come from patient care that may give me an edge, however I think families may have a hard time going against what the computer says if it's different than my impression.	Complete	2024-12-04 19:57:49	4 = agree	4 = agree
105		2024-12-05 09:53:22	Complete	2024-12-05 09:56:19	Unchecked	Checked	Checked	Unchecked	Unchecked	Unchecked	Unchecked	Unchecked	Unchecked	Unchecked	Unchecked	Unchecked	Unchecked		Unchecked	Unchecked	Unchecked	Checked	Checked	Unchecked	Unchecked	Unchecked	Unchecked	Unchecked	Unchecked	Unchecked		Less than once a month		Complete	2024-12-05 09:57:59	4 = agree	3 = neutral	4 = agree	The information I receive from AI is not different than Pubmed	Complete	2024-12-05 09:59:06	4 = agree	3 = neutral	4 = agree		Complete	2024-12-05 10:03:59	4 = agree	4 = agree
106		2024-12-05 10:54:45	Complete	2024-12-05 10:58:35	Checked	Checked	Unchecked	Unchecked	Unchecked	Unchecked	Unchecked	Unchecked	Unchecked	Unchecked	Unchecked	Unchecked	Unchecked		Unchecked	Unchecked	Checked	Unchecked	Checked	Unchecked	Checked	Unchecked	Unchecked	Unchecked	Unchecked	Unchecked		A few times a month		Complete	2024-12-05 10:59:27	4 = agree	4 = agree	5 = strongly agree	Interested in learning more about how to use it as I am mostly using it to generate form letters and summarize text from articles.	Complete	2024-12-05 11:01:14	3 = neutral	3 = neutral	4 = agree	I think the response will be bimodal - some will trust more and some will trust less. Press/news reports impact this but negative small studies tend to get bigger headlines than positive studies with incremental benefits.	Complete	2024-12-05 17:35:58	4 = agree	3 = neutral
107		2024-12-05 12:01:18	Complete	2024-12-05 12:02:45	Checked	Unchecked	Unchecked	Unchecked	Unchecked	Unchecked	Unchecked	Unchecked	Unchecked	Unchecked	Unchecked	Unchecked	Unchecked		Unchecked	Unchecked	Unchecked	Unchecked	Unchecked	Unchecked	Unchecked	Unchecked	Unchecked	Unchecked	Unchecked	Checked	Just starting to dabble with it in general. Have not used it for patient care as of yet. Trying to figure out how to use it in a way that would be helpful.	Less than once a month		Complete	2024-12-05 12:03:30	4 = agree	4 = agree	4 = agree		Complete	2024-12-05 12:03:55	4 = agree	4 = agree	4 = agree		Complete	2024-12-05 12:05:17	4 = agree	4 = agree
108		2024-12-05 18:31:43	Complete	2024-12-05 18:32:05	Unchecked	Unchecked	Unchecked	Unchecked	Unchecked	Unchecked	Unchecked	Unchecked	Unchecked	Unchecked	Checked	Unchecked	Unchecked		Unchecked	Unchecked	Unchecked	Checked	Unchecked	Unchecked	Unchecked	Unchecked	Unchecked	Unchecked	Unchecked	Unchecked		A few times a month		Complete	2024-12-05 18:32:18	4 = agree	4 = agree	4 = agree		Complete	2024-12-05 18:32:43	4 = agree	4 = agree	4 = agree		Complete	2024-12-05 18:33:22	4 = agree	2 = disagree
109		2024-12-08 09:57:28	Complete	2024-12-08 09:57:58	Unchecked	Checked	Unchecked	Unchecked	Unchecked	Unchecked	Unchecked	Unchecked	Unchecked	Unchecked	Unchecked	Unchecked	Unchecked		Unchecked	Unchecked	Unchecked	Unchecked	Unchecked	Unchecked	Checked	Unchecked	Unchecked	Unchecked	Unchecked	Unchecked		Less than once a month		Complete	2024-12-08 09:58:21	5 = strongly agree	5 = strongly agree	5 = strongly agree		Complete	2024-12-08 09:58:55	5 = strongly agree	4 = agree	3 = neutral		Complete	2024-12-08 10:00:28	4 = agree	2 = disagree
110		2024-12-09 10:40:39	Complete	2024-12-09 10:41:46	Checked	Checked	Unchecked	Unchecked	Unchecked	Unchecked	Unchecked	Unchecked	Unchecked	Unchecked	Unchecked	Unchecked	Unchecked		Unchecked	Unchecked	Unchecked	Unchecked	Checked	Unchecked	Checked	Checked	Unchecked	Unchecked	Unchecked	Unchecked		A few times a week		Complete	2024-12-09 10:45:02	5 = strongly agree	5 = strongly agree	5 = strongly agree		Complete	2024-12-09 10:45:32	5 = strongly agree	5 = strongly agree	5 = strongly agree		Complete	2024-12-09 10:46:10	5 = strongly agree	2 = disagree
111		2024-12-09 11:55:53	Complete	2024-12-09 11:56:47	Unchecked	Unchecked	Unchecked	Unchecked	Unchecked	Unchecked	Unchecked	Unchecked	Unchecked	Unchecked	Checked	Unchecked	Unchecked		Unchecked	Unchecked	Unchecked	Checked	Unchecked	Unchecked	Unchecked	Unchecked	Unchecked	Unchecked	Unchecked	Unchecked		A few times a week		Complete	2024-12-09 11:58:25	5 = strongly agree	5 = strongly agree	5 = strongly agree	Clinical documentation is a task that takes a lot of the physician's time. Having AI help us reduce this time will allow us to spend more time looking and interacting with our patients instead of writing while we are interacting with them.	Complete	2024-12-09 11:58:57	5 = strongly agree	5 = strongly agree	3 = neutral		Complete	2024-12-09 11:59:50	2 = disagree	5 = strongly agree
112		2024-12-09 11:57:01	Complete	2024-12-09 11:57:21	Unchecked	Unchecked	Checked	Unchecked	Unchecked	Unchecked	Unchecked	Unchecked	Unchecked	Unchecked	Unchecked	Unchecked	Unchecked		Unchecked	Unchecked	Unchecked	Checked	Unchecked	Unchecked	Unchecked	Unchecked	Unchecked	Unchecked	Unchecked	Unchecked		A few times a week		Complete	2024-12-09 11:57:40	5 = strongly agree	5 = strongly agree	5 = strongly agree		Complete	2024-12-09 11:58:08	3 = neutral	3 = neutral	3 = neutral		Complete	2024-12-09 11:58:37	3 = neutral	3 = neutral
113		2024-12-09 11:58:06	Complete	2024-12-09 12:00:35	Checked	Checked	Checked	Unchecked	Unchecked	Unchecked	Unchecked	Unchecked	Unchecked	Checked	Unchecked	Unchecked	Unchecked		Unchecked	Unchecked	Unchecked	Unchecked	Unchecked	Checked	Checked	Checked	Unchecked	Unchecked	Unchecked	Checked	coding assistance: reformatting text/data into CSV format writing excel formulas debugging code brainstorming ideas using multiple-shot prompts: 1. give me three examples of how to say the text in brackets [text] 2. reformat the text using active voice, gender neutral pronouns, professional tone etc.	Every-day		Complete	2024-12-09 12:00:56	4 = agree	5 = strongly agree	4 = agree		Complete	2024-12-09 12:01:38	4 = agree	4 = agree	4 = agree		Complete	2024-12-09 12:03:12	2 = disagree	3 = neutral
114		2024-12-09 12:00:04	Complete	2024-12-09 12:00:48	Unchecked	Unchecked	Unchecked	Checked	Unchecked	Unchecked	Unchecked	Unchecked	Unchecked	Unchecked	Unchecked	Unchecked	Unchecked		Unchecked	Unchecked	Unchecked	Unchecked	Unchecked	Unchecked	Checked	Unchecked	Unchecked	Unchecked	Unchecked	Checked	scholarly activities ie abstract writing	A few times a month		Complete	2024-12-09 12:01:40	4 = agree	3 = neutral	4 = agree	Need adequate time/ training/resources to implement and need to include physicians in the decision making	Complete	2024-12-09 12:02:13	4 = agree	3 = neutral	3 = neutral		Complete	2024-12-09 12:03:08	4 = agree	4 = agree
115		2024-12-09 12:08:14	Complete	2024-12-09 12:08:24	Unchecked	Unchecked	Unchecked	Unchecked	Unchecked	Unchecked	Unchecked	Unchecked	Unchecked	Unchecked	Unchecked	Checked	Unchecked		Unchecked	Unchecked	Unchecked	Unchecked	Unchecked	Unchecked	Unchecked	Unchecked	Unchecked	Unchecked	Unchecked	Unchecked				Complete	2024-12-09 12:08:43	3 = neutral	3 = neutral	4 = agree		Complete	2024-12-09 12:09:15	2 = disagree	2 = disagree	2 = disagree		Complete	2024-12-09 12:09:59	4 = agree	5 = strongly agree
116		2024-12-09 12:17:06	Complete	2024-12-09 12:17:33	Unchecked	Unchecked	Unchecked	Unchecked	Unchecked	Unchecked	Unchecked	Unchecked	Unchecked	Unchecked	Unchecked	Checked	Unchecked		Unchecked	Unchecked	Unchecked	Unchecked	Unchecked	Unchecked	Unchecked	Unchecked	Unchecked	Unchecked	Unchecked	Unchecked				Complete	2024-12-09 12:19:23	4 = agree	3 = neutral	4 = agree		Complete	2024-12-09 12:20:00	3 = neutral	3 = neutral	3 = neutral		Complete	2024-12-09 12:20:56	3 = neutral	4 = agree
117		2024-12-09 12:21:32	Complete	2024-12-09 12:21:52	Checked	Unchecked	Unchecked	Unchecked	Unchecked	Unchecked	Unchecked	Unchecked	Unchecked	Unchecked	Unchecked	Unchecked	Unchecked		Unchecked	Unchecked	Unchecked	Unchecked	Unchecked	Unchecked	Checked	Unchecked	Unchecked	Unchecked	Unchecked	Unchecked		Never		Complete	2024-12-09 12:22:08	4 = agree	4 = agree	4 = agree		Complete	2024-12-09 12:22:27	2 = disagree	3 = neutral	3 = neutral		Complete	2024-12-09 12:23:10	4 = agree	3 = neutral
119		2024-12-09 12:27:25	Complete	2024-12-09 12:28:00	Checked	Unchecked	Unchecked	Checked	Unchecked	Unchecked	Unchecked	Unchecked	Unchecked	Unchecked	Unchecked	Unchecked	Unchecked		Unchecked	Unchecked	Unchecked	Unchecked	Unchecked	Unchecked	Checked	Checked	Unchecked	Unchecked	Unchecked	Unchecked		Less than once a month		Complete						Incomplete						Incomplete
120		2024-12-09 12:32:29	Complete	2024-12-09 12:32:58	Unchecked	Checked	Unchecked	Unchecked	Unchecked	Unchecked	Unchecked	Unchecked	Unchecked	Unchecked	Unchecked	Unchecked	Unchecked		Unchecked	Unchecked	Unchecked	Unchecked	Unchecked	Unchecked	Checked	Unchecked	Unchecked	Unchecked	Unchecked	Unchecked		A few times a month		Complete	2024-12-09 12:34:04	5 = strongly agree	4 = agree	4 = agree		Complete	2024-12-09 12:34:54	4 = agree	4 = agree	4 = agree		Complete	2024-12-09 12:35:59	3 = neutral	5 = strongly agree
121		2024-12-09 12:36:10	Complete	2024-12-09 12:36:46	Checked	Checked	Unchecked	Unchecked	Unchecked	Unchecked	Unchecked	Unchecked	Unchecked	Unchecked	Checked	Unchecked	Unchecked		Checked	Checked	Checked	Checked	Checked	Unchecked	Checked	Checked	Unchecked	Unchecked	Unchecked	Checked	Discharge instructions	A few times a week		Complete	2024-12-09 12:36:57	4 = agree	4 = agree	4 = agree		Complete	2024-12-09 12:37:14	3 = neutral	3 = neutral	4 = agree		Complete	2024-12-09 12:37:30	4 = agree	4 = agree
122		2024-12-09 12:47:34	Complete	2024-12-09 12:47:46	Unchecked	Unchecked	Unchecked	Unchecked	Unchecked	Unchecked	Unchecked	Unchecked	Unchecked	Unchecked	Unchecked	Checked	Unchecked		Unchecked	Unchecked	Unchecked	Unchecked	Unchecked	Unchecked	Unchecked	Unchecked	Unchecked	Unchecked	Unchecked	Unchecked				Complete	2024-12-09 12:48:03	3 = neutral	2 = disagree	4 = agree		Complete	2024-12-09 12:48:26	3 = neutral	3 = neutral	3 = neutral		Complete	2024-12-09 12:49:22	4 = agree	4 = agree
123		2024-12-09 12:52:35	Complete	2024-12-09 12:53:13	Unchecked	Unchecked	Checked	Unchecked	Unchecked	Unchecked	Unchecked	Unchecked	Unchecked	Unchecked	Checked	Unchecked	Unchecked		Unchecked	Unchecked	Unchecked	Checked	Unchecked	Unchecked	Unchecked	Unchecked	Unchecked	Unchecked	Unchecked	Unchecked		Never		Complete	2024-12-09 12:53:35	4 = agree	3 = neutral	4 = agree		Complete	2024-12-09 12:53:57	4 = agree	3 = neutral	3 = neutral		Complete	2024-12-09 12:54:55	4 = agree	4 = agree
125		2024-12-09 13:04:20	Complete	2024-12-09 13:04:28	Unchecked	Unchecked	Unchecked	Unchecked	Unchecked	Unchecked	Unchecked	Unchecked	Unchecked	Unchecked	Unchecked	Checked	Unchecked		Unchecked	Unchecked	Unchecked	Unchecked	Unchecked	Unchecked	Unchecked	Unchecked	Unchecked	Unchecked	Unchecked	Unchecked				Complete	2024-12-09 13:05:05	3 = neutral	2 = disagree	3 = neutral	Not sure of the impact of generative AI on clinical care.	Complete	2024-12-09 13:05:27	2 = disagree	2 = disagree	3 = neutral		Complete	2024-12-09 13:05:59	2 = disagree	4 = agree
127		2024-12-09 13:31:06	Complete	2024-12-09 13:31:21	Unchecked	Unchecked	Unchecked	Unchecked	Unchecked	Unchecked	Unchecked	Unchecked	Unchecked	Unchecked	Unchecked	Checked	Unchecked		Unchecked	Unchecked	Unchecked	Unchecked	Unchecked	Unchecked	Unchecked	Unchecked	Unchecked	Unchecked	Unchecked	Unchecked				Complete	2024-12-09 13:38:01	2 = disagree	1 = strongly disagree	3 = neutral	Empathy for patients derives from a physician's unique worldview (e.g. humanism, religious perspectives that define the sacred nature of individual human beings, etc. ) and his/her life experiences. So AI tools have nothing to do with empathy. AI sounds enticing as a means of freeing up more time to allow a provider to display empathy, but over the decades I have been in practice, I am wary of pr…	Complete	2024-12-09 13:42:59	3 = neutral	2 = disagree	3 = neutral	If I were a patient and knew that my physician's decisions about my care were predominantly the result of reliance on AI technology , I would trust my physician less. I believe that providers are at risk with AI of outsourcing their ability to analyze a patient's clinical condition to algorithms. The provider will ultimately be relegated to transferring a patient's symptoms, physical findings and…	Complete	2024-12-09 13:44:10	2 = disagree	4 = agree
128		2024-12-09 13:36:11	Complete	2024-12-09 13:36:35	Unchecked	Unchecked	Checked	Unchecked	Unchecked	Unchecked	Unchecked	Unchecked	Unchecked	Unchecked	Unchecked	Unchecked	Unchecked		Unchecked	Unchecked	Unchecked	Checked	Unchecked	Unchecked	Unchecked	Unchecked	Unchecked	Unchecked	Unchecked	Unchecked		A few times a week		Complete	2024-12-09 13:37:12	4 = agree	3 = neutral	3 = neutral	Decrease documentation time after clinic, yes, not sure about the other statements though	Complete	2024-12-09 13:37:33	2 = disagree	2 = disagree	2 = disagree		Complete	2024-12-09 13:38:09	3 = neutral	5 = strongly agree
129		2024-12-09 13:43:22	Complete	2024-12-09 13:43:52	Unchecked	Checked	Unchecked	Checked	Unchecked	Unchecked	Unchecked	Unchecked	Unchecked	Unchecked	Unchecked	Unchecked	Unchecked		Checked	Unchecked	Unchecked	Unchecked	Checked	Unchecked	Checked	Checked	Unchecked	Unchecked	Unchecked	Unchecked		A few times a week		Complete	2024-12-09 13:44:16	3 = neutral	2 = disagree	3 = neutral		Complete	2024-12-09 13:44:45	2 = disagree	2 = disagree	2 = disagree		Complete	2024-12-09 13:45:26	2 = disagree	4 = agree
130		2024-12-09 13:44:13	Complete	2024-12-09 13:44:26	Unchecked	Unchecked	Unchecked	Unchecked	Unchecked	Unchecked	Unchecked	Unchecked	Unchecked	Unchecked	Unchecked	Checked	Unchecked		Unchecked	Unchecked	Unchecked	Unchecked	Unchecked	Unchecked	Unchecked	Unchecked	Unchecked	Unchecked	Unchecked	Unchecked				Complete	2024-12-09 13:44:41	4 = agree	2 = disagree	4 = agree		Complete						Incomplete
132		2024-12-09 14:16:32	Complete	2024-12-09 14:16:41	Unchecked	Unchecked	Unchecked	Unchecked	Unchecked	Unchecked	Unchecked	Unchecked	Unchecked	Unchecked	Unchecked	Checked	Unchecked		Unchecked	Unchecked	Unchecked	Unchecked	Unchecked	Unchecked	Unchecked	Unchecked	Unchecked	Unchecked	Unchecked	Unchecked				Complete						Incomplete						Incomplete
133		2024-12-09 14:33:17	Complete	2024-12-09 14:33:43	Unchecked	Checked	Unchecked	Checked	Unchecked	Unchecked	Unchecked	Unchecked	Unchecked	Unchecked	Unchecked	Unchecked	Unchecked		Unchecked	Unchecked	Unchecked	Checked	Unchecked	Unchecked	Checked	Unchecked	Unchecked	Unchecked	Unchecked	Unchecked		Less than once a month		Complete	2024-12-09 14:33:53	4 = agree	3 = neutral	4 = agree		Complete	2024-12-09 14:34:17	3 = neutral	3 = neutral	4 = agree		Complete	2024-12-09 14:36:33	4 = agree	5 = strongly agree
135		2024-12-09 16:28:01	Complete	2024-12-09 16:29:08	Unchecked	Checked	Unchecked	Unchecked	Unchecked	Unchecked	Unchecked	Unchecked	Unchecked	Unchecked	Unchecked	Unchecked	Unchecked		Checked	Unchecked	Unchecked	Unchecked	Unchecked	Unchecked	Unchecked	Unchecked	Unchecked	Checked	Unchecked	Unchecked		Less than once a month		Complete	2024-12-09 16:30:39	3 = neutral	3 = neutral	3 = neutral	Hard to say how it will impact care as it is not currently integrated into my practice. It could be a huge resource if it could be used to generate notes but may also require review to avoid mistakes	Complete	2024-12-09 16:31:07	2 = disagree	3 = neutral	1 = strongly disagree		Complete	2024-12-09 16:31:56	4 = agree	5 = strongly agree
136		2024-12-09 16:52:01	Complete	2024-12-09 16:52:20	Checked	Unchecked	Unchecked	Unchecked	Unchecked	Unchecked	Unchecked	Unchecked	Unchecked	Unchecked	Unchecked	Unchecked	Unchecked		Unchecked	Unchecked	Unchecked	Unchecked	Unchecked	Unchecked	Checked	Unchecked	Unchecked	Unchecked	Unchecked	Unchecked		A few times a month		Complete	2024-12-09 16:52:33	3 = neutral	2 = disagree	3 = neutral		Complete	2024-12-09 16:52:47	2 = disagree	2 = disagree	2 = disagree		Complete	2024-12-09 16:53:03	2 = disagree	2 = disagree
137		2024-12-09 17:11:32	Complete	2024-12-09 17:12:43	Unchecked	Checked	Unchecked	Unchecked	Unchecked	Unchecked	Unchecked	Unchecked	Unchecked	Unchecked	Unchecked	Unchecked	Checked	Julius	Checked	Checked	Checked	Unchecked	Unchecked	Checked	Unchecked	Unchecked	Unchecked	Unchecked	Unchecked	Unchecked		A few times a week		Complete	2024-12-09 17:16:19	4 = agree	3 = neutral	4 = agree		Complete	2024-12-09 17:16:57	4 = agree	3 = neutral	4 = agree		Complete	2024-12-09 17:20:42	4 = agree	5 = strongly agree
138		2024-12-09 18:23:38	Complete	2024-12-09 18:23:47	Unchecked	Unchecked	Unchecked	Unchecked	Unchecked	Unchecked	Unchecked	Unchecked	Unchecked	Unchecked	Unchecked	Checked	Unchecked		Unchecked	Unchecked	Unchecked	Unchecked	Unchecked	Unchecked	Unchecked	Unchecked	Unchecked	Unchecked	Unchecked	Unchecked				Complete	2024-12-09 18:24:08	3 = neutral	2 = disagree	3 = neutral		Complete	2024-12-09 18:24:48	4 = agree	3 = neutral	4 = agree		Complete	2024-12-09 18:25:57	2 = disagree	4 = agree
139		2024-12-09 19:14:14	Complete	2024-12-09 19:15:17	Unchecked	Unchecked	Unchecked	Unchecked	Unchecked	Unchecked	Unchecked	Unchecked	Checked	Unchecked	Unchecked	Unchecked	Unchecked		Unchecked	Unchecked	Unchecked	Unchecked	Unchecked	Unchecked	Unchecked	Unchecked	Unchecked	Checked	Unchecked	Unchecked		A few times a month		Complete	2024-12-09 19:15:42	4 = agree	4 = agree	4 = agree		Complete	2024-12-09 19:16:03	4 = agree	4 = agree	4 = agree		Complete	2024-12-09 19:16:57	4 = agree	5 = strongly agree
140		2024-12-09 19:18:40	Complete	2024-12-09 19:19:32	Unchecked	Checked	Checked	Unchecked	Unchecked	Unchecked	Unchecked	Unchecked	Unchecked	Unchecked	Unchecked	Unchecked	Unchecked		Unchecked	Unchecked	Unchecked	Checked	Unchecked	Unchecked	Checked	Checked	Unchecked	Checked	Unchecked	Unchecked		A few times a week		Complete	2024-12-09 19:20:02	5 = strongly agree	3 = neutral	5 = strongly agree		Complete	2024-12-09 19:20:53	2 = disagree	3 = neutral	2 = disagree		Complete	2024-12-09 19:22:37	3 = neutral	5 = strongly agree
141		2024-12-09 19:20:00	Complete	2024-12-09 19:20:25	Checked	Unchecked	Unchecked	Unchecked	Unchecked	Unchecked	Unchecked	Unchecked	Unchecked	Unchecked	Unchecked	Unchecked	Unchecked		Unchecked	Unchecked	Unchecked	Unchecked	Unchecked	Unchecked	Checked	Unchecked	Unchecked	Unchecked	Unchecked	Unchecked		Less than once a month		Complete						Incomplete						Incomplete
142		2024-12-09 20:29:36	Complete	2024-12-09 20:29:50	Unchecked	Unchecked	Unchecked	Unchecked	Unchecked	Unchecked	Unchecked	Unchecked	Unchecked	Unchecked	Unchecked	Checked	Unchecked		Unchecked	Unchecked	Unchecked	Unchecked	Unchecked	Unchecked	Unchecked	Unchecked	Unchecked	Unchecked	Unchecked	Unchecked				Complete	2024-12-09 20:30:11	3 = neutral	3 = neutral	4 = agree		Complete						Incomplete
143		2024-12-09 22:56:54	Complete	2024-12-09 22:57:11	Unchecked	Unchecked	Unchecked	Unchecked	Unchecked	Unchecked	Unchecked	Unchecked	Unchecked	Unchecked	Unchecked	Checked	Unchecked		Unchecked	Unchecked	Unchecked	Unchecked	Unchecked	Unchecked	Unchecked	Unchecked	Unchecked	Unchecked	Unchecked	Unchecked				Complete	2024-12-09 22:57:28	4 = agree	4 = agree	4 = agree		Complete	2024-12-09 22:57:44	4 = agree	4 = agree	4 = agree		Complete	2024-12-09 22:58:41	3 = neutral	4 = agree
144		2024-12-10 00:04:25	Complete	2024-12-10 00:05:13	Unchecked	Checked	Checked	Checked	Unchecked	Unchecked	Unchecked	Unchecked	Unchecked	Checked	Unchecked	Unchecked	Unchecked		Unchecked	Unchecked	Unchecked	Checked	Unchecked	Checked	Checked	Checked	Unchecked	Unchecked	Unchecked	Unchecked		Almost every day		Complete	2024-12-10 00:09:42	5 = strongly agree	3 = neutral	4 = agree	Generative AI will reduce time spent by physicians on time-consuming tasks allowing more time to talk more empathetically to patients. It will help surface information hidden in clinical records, and help see patterns of disease that are beyond the capability of humans. This will allow improvements in patient care.	Complete	2024-12-10 00:10:29	4 = agree	3 = neutral	4 = agree		Complete	2024-12-10 00:11:38	4 = agree	4 = agree
145		2024-12-10 01:57:53	Complete	2024-12-10 01:58:06	Unchecked	Unchecked	Unchecked	Unchecked	Unchecked	Unchecked	Unchecked	Unchecked	Unchecked	Unchecked	Unchecked	Checked	Unchecked		Unchecked	Unchecked	Unchecked	Unchecked	Unchecked	Unchecked	Unchecked	Unchecked	Unchecked	Unchecked	Unchecked	Unchecked				Complete	2024-12-10 01:58:18	3 = neutral	3 = neutral	3 = neutral		Complete	2024-12-10 01:58:28	3 = neutral	3 = neutral	3 = neutral		Complete	2024-12-10 01:58:37	3 = neutral	3 = neutral
146		2024-12-10 06:24:46	Complete	2024-12-10 06:24:54	Unchecked	Unchecked	Unchecked	Unchecked	Unchecked	Unchecked	Unchecked	Unchecked	Unchecked	Unchecked	Unchecked	Checked	Unchecked		Unchecked	Unchecked	Unchecked	Unchecked	Unchecked	Unchecked	Unchecked	Unchecked	Unchecked	Unchecked	Unchecked	Unchecked				Complete	2024-12-10 06:26:34	4 = agree	3 = neutral	3 = neutral	I am worried that once again things that are supposed to save us time will increase time spent fixing/editing etc. I miss written charts as we were succinct and everything was pertinent, I don't miss trying to decipher others handwriting but it was much more manageable	Complete	2024-12-10 06:26:57	3 = neutral	3 = neutral	3 = neutral		Complete	2024-12-10 06:27:46	4 = agree	2 = disagree
147		2024-12-10 10:04:57	Complete	2024-12-10 10:05:12	Unchecked	Unchecked	Unchecked	Unchecked	Unchecked	Unchecked	Unchecked	Unchecked	Unchecked	Unchecked	Unchecked	Checked	Unchecked		Unchecked	Unchecked	Unchecked	Unchecked	Unchecked	Unchecked	Unchecked	Unchecked	Unchecked	Unchecked	Unchecked	Unchecked				Complete	2024-12-10 10:05:57	4 = agree	3 = neutral	4 = agree		Complete	2024-12-10 10:06:30	3 = neutral	3 = neutral	3 = neutral		Complete	2024-12-10 10:07:42	4 = agree	4 = agree
148		2024-12-10 10:27:58	Complete	2024-12-10 10:28:47	Unchecked	Unchecked	Unchecked	Checked	Unchecked	Unchecked	Unchecked	Unchecked	Unchecked	Unchecked	Unchecked	Unchecked	Unchecked		Unchecked	Unchecked	Unchecked	Unchecked	Unchecked	Unchecked	Unchecked	Unchecked	Unchecked	Unchecked	Unchecked	Checked	general daily questions, translations	Never		Complete	2024-12-10 10:33:54	4 = agree	3 = neutral	4 = agree		Complete	2024-12-10 10:34:24	3 = neutral	3 = neutral	3 = neutral		Complete	2024-12-10 10:35:30	2 = disagree	4 = agree
149		2024-12-10 10:33:27	Complete	2024-12-10 10:33:39	Unchecked	Unchecked	Unchecked	Unchecked	Unchecked	Unchecked	Unchecked	Unchecked	Unchecked	Unchecked	Unchecked	Checked	Unchecked		Unchecked	Unchecked	Unchecked	Unchecked	Unchecked	Unchecked	Unchecked	Unchecked	Unchecked	Unchecked	Unchecked	Unchecked				Complete	2024-12-10 10:34:08		3 = neutral	3 = neutral		Complete	2024-12-10 10:34:34	3 = neutral	2 = disagree	2 = disagree		Complete	2024-12-10 10:35:34	2 = disagree	4 = agree
150		2024-12-10 10:55:29	Complete	2024-12-10 10:55:42	Unchecked	Unchecked	Unchecked	Unchecked	Unchecked	Unchecked	Unchecked	Unchecked	Unchecked	Unchecked	Unchecked	Checked	Unchecked		Unchecked	Unchecked	Unchecked	Unchecked	Unchecked	Unchecked	Unchecked	Unchecked	Unchecked	Unchecked	Unchecked	Unchecked				Complete	2024-12-10 10:55:59	4 = agree	3 = neutral	3 = neutral		Complete	2024-12-10 10:56:22	2 = disagree	2 = disagree	3 = neutral		Complete	2024-12-10 10:57:07	4 = agree	5 = strongly agree
151		2024-12-10 20:45:24	Complete	2024-12-10 20:45:51	Unchecked	Unchecked	Unchecked	Unchecked	Unchecked	Unchecked	Unchecked	Unchecked	Unchecked	Unchecked	Unchecked	Checked	Unchecked		Unchecked	Unchecked	Unchecked	Unchecked	Unchecked	Unchecked	Unchecked	Unchecked	Unchecked	Unchecked	Unchecked	Unchecked				Complete	2024-12-10 20:46:43	3 = neutral	3 = neutral	3 = neutral	No opinion or knowledge of any of this.	Complete	2024-12-10 20:47:14	3 = neutral	3 = neutral	3 = neutral		Complete	2024-12-10 20:47:51	3 = neutral	3 = neutral
152		2024-12-11 05:01:45	Complete	2024-12-11 05:03:58	Unchecked	Unchecked	Unchecked	Checked	Unchecked	Unchecked	Unchecked	Unchecked	Unchecked	Unchecked	Unchecked	Unchecked	Unchecked		Unchecked	Unchecked	Unchecked	Unchecked	Unchecked	Unchecked	Checked	Unchecked	Unchecked	Unchecked	Unchecked	Unchecked		Less than once a month		Complete	2024-12-11 05:04:12	4 = agree	3 = neutral	3 = neutral		Complete	2024-12-11 05:04:33	3 = neutral	3 = neutral	4 = agree		Complete	2024-12-11 05:05:04	2 = disagree	3 = neutral
153		2024-12-11 13:21:51	Complete	2024-12-11 13:23:35	Checked	Unchecked	Unchecked	Unchecked	Unchecked	Unchecked	Unchecked	Unchecked	Unchecked	Unchecked	Unchecked	Unchecked	Unchecked		Checked	Unchecked	Unchecked	Checked	Checked	Unchecked	Checked	Checked	Unchecked	Checked	Unchecked	Unchecked		A few times a week		Complete	2024-12-11 13:23:54	4 = agree	2 = disagree	4 = agree		Complete	2024-12-11 13:24:15	2 = disagree	2 = disagree	3 = neutral		Complete	2024-12-11 13:24:52	4 = agree	5 = strongly agree
154		2024-12-12 13:20:57	Complete	2024-12-12 13:21:33	Unchecked	Checked	Checked	Unchecked	Unchecked	Unchecked	Unchecked	Unchecked	Unchecked	Unchecked	Checked	Unchecked	Unchecked		Unchecked	Unchecked	Unchecked	Checked	Unchecked	Unchecked	Checked	Unchecked	Unchecked	Unchecked	Unchecked	Unchecked		A few times a month		Complete	2024-12-12 13:22:04	5 = strongly agree	2 = disagree	5 = strongly agree		Complete	2024-12-12 13:23:05	3 = neutral	3 = neutral	4 = agree		Complete	2024-12-12 13:23:47	2 = disagree	5 = strongly agree
155		2024-12-12 15:48:07	Complete	2024-12-12 15:50:08	Checked	Checked	Unchecked	Unchecked	Unchecked	Unchecked	Unchecked	Unchecked	Unchecked	Unchecked	Unchecked	Unchecked	Unchecked		Unchecked	Unchecked	Unchecked	Unchecked	Unchecked	Unchecked	Unchecked	Checked	Unchecked	Unchecked	Unchecked	Unchecked		Less than once a month		Complete	2024-12-12 15:50:30	4 = agree	2 = disagree	3 = neutral		Complete	2024-12-12 15:51:28	2 = disagree	2 = disagree	2 = disagree		Complete	2024-12-12 15:52:45	2 = disagree	5 = strongly agree
156		2024-12-12 21:34:29	Complete	2024-12-12 21:35:11	Unchecked	Checked	Unchecked	Checked	Unchecked	Unchecked	Unchecked	Unchecked	Unchecked	Unchecked	Unchecked	Unchecked	Unchecked		Unchecked	Unchecked	Unchecked	Unchecked	Unchecked	Unchecked	Checked	Unchecked	Unchecked	Checked	Unchecked	Unchecked		A few times a month		Complete	2024-12-12 21:35:30	4 = agree	3 = neutral	5 = strongly agree		Complete	2024-12-12 21:35:59	2 = disagree	3 = neutral	3 = neutral		Complete	2024-12-12 21:36:43	3 = neutral	4 = agree
157		2024-12-14 09:25:03	Complete	2024-12-14 09:25:25	Checked	Unchecked	Unchecked	Unchecked	Unchecked	Unchecked	Unchecked	Unchecked	Unchecked	Unchecked	Unchecked	Unchecked	Unchecked		Unchecked	Unchecked	Unchecked	Unchecked	Checked	Unchecked	Checked	Unchecked	Unchecked	Unchecked	Unchecked	Unchecked		A few times a month		Complete	2024-12-14 09:25:39	4 = agree	3 = neutral	3 = neutral		Complete	2024-12-14 09:26:06	2 = disagree	3 = neutral	2 = disagree		Complete	2024-12-14 09:26:45	4 = agree	4 = agree
158		2024-12-16 19:54:24	Complete	2024-12-16 19:55:01	Checked	Unchecked	Unchecked	Unchecked	Unchecked	Unchecked	Unchecked	Unchecked	Unchecked	Unchecked	Unchecked	Unchecked	Unchecked		Unchecked	Unchecked	Unchecked	Unchecked	Unchecked	Unchecked	Checked	Unchecked	Unchecked	Unchecked	Unchecked	Unchecked		Less than once a month		Complete	2024-12-16 19:55:28	4 = agree	3 = neutral	3 = neutral		Complete	2024-12-16 19:56:53	2 = disagree	2 = disagree	3 = neutral		Complete
159		2024-12-18 12:05:06	Complete	2024-12-18 12:05:17	Unchecked	Unchecked	Unchecked	Unchecked	Unchecked	Unchecked	Unchecked	Unchecked	Unchecked	Unchecked	Unchecked	Checked	Unchecked		Unchecked	Unchecked	Unchecked	Unchecked	Unchecked	Unchecked	Unchecked	Unchecked	Unchecked	Unchecked	Unchecked	Unchecked				Complete						Incomplete						Incomplete
160		2024-12-18 12:14:04	Complete	2024-12-18 12:14:11	Unchecked	Unchecked	Unchecked	Unchecked	Unchecked	Unchecked	Unchecked	Unchecked	Unchecked	Unchecked	Unchecked	Checked	Unchecked		Unchecked	Unchecked	Unchecked	Unchecked	Unchecked	Unchecked	Unchecked	Unchecked	Unchecked	Unchecked	Unchecked	Unchecked				Complete	2024-12-18 12:14:27	4 = agree	3 = neutral	4 = agree		Complete	2024-12-18 12:14:40	4 = agree	3 = neutral	3 = neutral		Complete	2024-12-18 12:15:19	4 = agree	5 = strongly agree
161		2024-12-18 12:14:19	Complete	2024-12-18 12:14:35	Unchecked	Unchecked	Unchecked	Unchecked	Unchecked	Unchecked	Unchecked	Unchecked	Unchecked	Unchecked	Unchecked	Checked	Unchecked		Unchecked	Unchecked	Unchecked	Unchecked	Unchecked	Unchecked	Unchecked	Unchecked	Unchecked	Unchecked	Unchecked	Unchecked				Complete	2024-12-18 12:14:56	3 = neutral	2 = disagree	3 = neutral		Complete	2024-12-18 12:15:27	2 = disagree	2 = disagree	2 = disagree		Complete	2024-12-18 12:16:21	4 = agree	2 = disagree
163		2024-12-18 12:24:50	Complete	2024-12-18 12:25:05	Unchecked	Unchecked	Unchecked	Unchecked	Unchecked	Unchecked	Unchecked	Unchecked	Unchecked	Unchecked	Unchecked	Checked	Unchecked		Unchecked	Unchecked	Unchecked	Unchecked	Unchecked	Unchecked	Unchecked	Unchecked	Unchecked	Unchecked	Unchecked	Unchecked				Complete	2024-12-18 12:25:34	4 = agree	3 = neutral	4 = agree		Complete	2024-12-18 12:26:05	3 = neutral	2 = disagree	3 = neutral		Complete	2024-12-18 12:26:59	4 = agree	4 = agree
164		2024-12-18 12:26:43	Complete	2024-12-18 12:26:53	Unchecked	Unchecked	Unchecked	Unchecked	Unchecked	Unchecked	Unchecked	Unchecked	Unchecked	Unchecked	Unchecked	Checked	Unchecked		Unchecked	Unchecked	Unchecked	Unchecked	Unchecked	Unchecked	Unchecked	Unchecked	Unchecked	Unchecked	Unchecked	Unchecked				Complete	2024-12-18 12:27:08	5 = strongly agree	4 = agree	5 = strongly agree		Complete	2024-12-18 12:27:46	3 = neutral	3 = neutral	4 = agree		Complete	2024-12-18 12:28:41	4 = agree	2 = disagree
165		2024-12-18 12:43:23	Complete	2024-12-18 12:44:03	Unchecked	Checked	Unchecked	Unchecked	Unchecked	Unchecked	Unchecked	Unchecked	Unchecked	Unchecked	Unchecked	Unchecked	Checked	Claude 3.5 Sonnet	Unchecked	Unchecked	Unchecked	Unchecked	Unchecked	Unchecked	Checked	Unchecked	Unchecked	Unchecked	Unchecked	Checked	Research	Almost every day		Complete	2024-12-18 12:44:17	5 = strongly agree	5 = strongly agree	5 = strongly agree		Complete	2024-12-18 12:44:43	5 = strongly agree	5 = strongly agree	3 = neutral		Complete	2024-12-18 12:46:17	4 = agree	4 = agree
166		2024-12-18 12:52:09	Complete	2024-12-18 12:52:17	Unchecked	Unchecked	Unchecked	Unchecked	Unchecked	Unchecked	Unchecked	Unchecked	Unchecked	Unchecked	Unchecked	Checked	Unchecked		Unchecked	Unchecked	Unchecked	Unchecked	Unchecked	Unchecked	Unchecked	Unchecked	Unchecked	Unchecked	Unchecked	Unchecked				Complete	2024-12-18 12:52:42	5 = strongly agree	3 = neutral	4 = agree		Complete	2024-12-18 12:53:06	3 = neutral	3 = neutral	3 = neutral		Complete	2024-12-18 12:54:05	5 = strongly agree	4 = agree
167		2024-12-18 12:58:43	Complete	2024-12-18 12:59:32	Unchecked	Unchecked	Checked	Unchecked	Unchecked	Unchecked	Unchecked	Unchecked	Unchecked	Unchecked	Checked	Unchecked	Unchecked		Unchecked	Unchecked	Unchecked	Checked	Unchecked	Unchecked	Unchecked	Unchecked	Unchecked	Unchecked	Unchecked	Unchecked		A few times a week		Complete	2024-12-18 13:00:01	4 = agree	2 = disagree	4 = agree		Complete	2024-12-18 13:00:30	3 = neutral	3 = neutral	2 = disagree		Complete	2024-12-18 13:01:51	3 = neutral	2 = disagree
168		2024-12-18 13:00:54	Complete	2024-12-18 13:01:41	Unchecked	Unchecked	Unchecked	Unchecked	Unchecked	Unchecked	Unchecked	Unchecked	Unchecked	Unchecked	Unchecked	Checked	Unchecked		Unchecked	Unchecked	Unchecked	Unchecked	Unchecked	Unchecked	Unchecked	Unchecked	Unchecked	Unchecked	Unchecked	Unchecked				Complete	2024-12-18 13:01:58	3 = neutral	3 = neutral	3 = neutral		Complete	2024-12-18 13:02:07	3 = neutral	3 = neutral	3 = neutral		Complete	2024-12-18 13:02:17	3 = neutral	3 = neutral
170		2024-12-18 13:01:53	Complete	2024-12-18 13:02:23	Checked	Unchecked	Unchecked	Checked	Unchecked	Unchecked	Unchecked	Unchecked	Unchecked	Unchecked	Unchecked	Unchecked	Checked	Otter.ai	Unchecked	Unchecked	Unchecked	Unchecked	Unchecked	Unchecked	Checked	Checked	Unchecked	Checked	Unchecked	Unchecked		A few times a month		Complete	2024-12-18 13:02:36	5 = strongly agree	2 = disagree	5 = strongly agree		Complete	2024-12-18 13:02:58	3 = neutral	5 = strongly agree	3 = neutral		Complete	2024-12-18 13:03:31	3 = neutral	4 = agree
171		2024-12-18 13:02:14	Complete	2024-12-18 13:02:56	Unchecked	Unchecked	Unchecked	Unchecked	Unchecked	Unchecked	Unchecked	Unchecked	Unchecked	Unchecked	Unchecked	Checked	Unchecked		Unchecked	Unchecked	Unchecked	Unchecked	Unchecked	Unchecked	Unchecked	Unchecked	Unchecked	Unchecked	Unchecked	Unchecked				Complete	2024-12-18 13:03:50	4 = agree	4 = agree	4 = agree	It will require time to implement, which I am having trouble dedicating to make my patient care better.	Complete	2024-12-18 13:04:28	3 = neutral	3 = neutral	4 = agree		Complete	2024-12-18 13:05:23	4 = agree	4 = agree
172		2024-12-18 13:03:42	Complete	2024-12-18 13:03:53	Unchecked	Unchecked	Unchecked	Unchecked	Unchecked	Unchecked	Unchecked	Unchecked	Unchecked	Unchecked	Unchecked	Checked	Unchecked		Unchecked	Unchecked	Unchecked	Unchecked	Unchecked	Unchecked	Unchecked	Unchecked	Unchecked	Unchecked	Unchecked	Unchecked				Complete	2024-12-18 13:04:16	4 = agree	3 = neutral	3 = neutral		Complete	2024-12-18 13:04:39	4 = agree	2 = disagree	3 = neutral		Complete	2024-12-18 13:05:23	4 = agree	4 = agree
173		2024-12-18 13:19:09	Complete	2024-12-18 13:19:56	Unchecked	Unchecked	Unchecked	Unchecked	Checked	Unchecked	Unchecked	Unchecked	Unchecked	Unchecked	Unchecked	Unchecked	Unchecked		Unchecked	Unchecked	Unchecked	Unchecked	Unchecked	Unchecked	Unchecked	Unchecked	Unchecked	Unchecked	Unchecked	Checked	identifying relevant literature	A few times a month		Complete	2024-12-18 13:20:15	4 = agree	3 = neutral	4 = agree		Complete	2024-12-18 13:20:47	2 = disagree		4 = agree		Complete	2024-12-18 13:21:39	4 = agree	5 = strongly agree
174		2024-12-18 13:19:14	Complete	2024-12-18 13:21:00	Unchecked	Unchecked	Unchecked	Unchecked	Unchecked	Checked	Unchecked	Unchecked	Unchecked	Unchecked	Unchecked	Checked	Unchecked		Unchecked	Unchecked	Unchecked	Unchecked	Unchecked	Unchecked	Unchecked	Unchecked	Unchecked	Unchecked	Unchecked	Checked	Simple text to explain complex systems	Less than once a month		Complete	2024-12-18 13:21:22	5 = strongly agree	2 = disagree	3 = neutral		Complete	2024-12-18 13:21:56	3 = neutral	3 = neutral	3 = neutral		Complete	2024-12-18 13:22:45	4 = agree	4 = agree
175		2024-12-18 13:27:01	Complete	2024-12-18 13:38:37	Unchecked	Checked	Unchecked	Checked	Unchecked	Unchecked	Unchecked	Unchecked	Unchecked	Checked	Unchecked	Unchecked	Checked	Open Evidence	Checked	Unchecked	Checked	Checked	Unchecked	Checked	Unchecked	Unchecked	Unchecked	Unchecked	Unchecked	Unchecked		Almost every day		Complete	2024-12-18 13:38:50	5 = strongly agree	5 = strongly agree	5 = strongly agree		Complete	2024-12-18 13:39:11	5 = strongly agree	5 = strongly agree	3 = neutral		Complete	2024-12-18 13:40:05	3 = neutral	3 = neutral
176		2024-12-18 13:31:00	Complete	2024-12-18 13:31:38	Checked	Unchecked	Unchecked	Unchecked	Unchecked	Unchecked	Unchecked	Unchecked	Unchecked	Unchecked	Unchecked	Unchecked	Unchecked		Unchecked	Unchecked	Unchecked	Unchecked	Unchecked	Unchecked	Unchecked	Checked	Unchecked	Unchecked	Unchecked	Unchecked		Less than once a month		Complete	2024-12-18 13:31:57	4 = agree	1 = strongly disagree	4 = agree		Complete	2024-12-18 13:33:35	2 = disagree	3 = neutral	2 = disagree		Complete	2024-12-18 13:34:24	3 = neutral	5 = strongly agree
177		2024-12-18 13:31:42	Complete	2024-12-18 13:32:18	Unchecked	Checked	Unchecked	Unchecked	Unchecked	Unchecked	Unchecked	Unchecked	Unchecked	Unchecked	Unchecked	Unchecked	Unchecked		Checked	Unchecked	Unchecked	Unchecked	Unchecked	Unchecked	Checked	Unchecked	Unchecked	Unchecked	Unchecked	Unchecked		A few times a month		Complete	2024-12-18 13:32:32	4 = agree	3 = neutral	3 = neutral		Complete	2024-12-18 13:32:54	3 = neutral	3 = neutral	3 = neutral		Complete	2024-12-18 13:33:28	3 = neutral	4 = agree
178		2024-12-18 13:34:09	Complete	2024-12-18 13:34:27	Unchecked	Unchecked	Unchecked	Unchecked	Unchecked	Unchecked	Unchecked	Unchecked	Unchecked	Unchecked	Unchecked	Checked	Unchecked		Unchecked	Unchecked	Unchecked	Unchecked	Unchecked	Unchecked	Unchecked	Unchecked	Unchecked	Unchecked	Unchecked	Unchecked				Complete	2024-12-18 13:34:58	4 = agree	3 = neutral	5 = strongly agree		Complete	2024-12-18 13:35:31	5 = strongly agree	4 = agree	3 = neutral		Complete	2024-12-18 13:36:11	4 = agree	4 = agree
179		2024-12-18 13:36:41	Complete	2024-12-18 13:37:09	Unchecked	Checked	Checked	Unchecked	Unchecked	Unchecked	Unchecked	Unchecked	Unchecked	Unchecked	Unchecked	Unchecked	Unchecked		Unchecked	Unchecked	Unchecked	Unchecked	Unchecked	Unchecked	Checked	Unchecked	Unchecked	Unchecked	Unchecked	Unchecked		A few times a month		Complete	2024-12-18 13:37:28	4 = agree	2 = disagree	4 = agree		Complete	2024-12-18 13:38:33	3 = neutral	3 = neutral	3 = neutral	Hope we don't get to a point where physicians are expected to run everything by an LLM in order to foster a good relationship with a patient. Would be sad.	Complete	2024-12-18 13:40:44	3 = neutral	5 = strongly agree
181		2024-12-18 13:54:27	Complete	2024-12-18 13:54:36	Unchecked	Unchecked	Unchecked	Unchecked	Unchecked	Unchecked	Unchecked	Unchecked	Unchecked	Unchecked	Unchecked	Checked	Unchecked		Unchecked	Unchecked	Unchecked	Unchecked	Unchecked	Unchecked	Unchecked	Unchecked	Unchecked	Unchecked	Unchecked	Unchecked				Complete	2024-12-18 13:54:49	1 = strongly disagree	1 = strongly disagree	1 = strongly disagree		Complete	2024-12-18 13:55:17	1 = strongly disagree	1 = strongly disagree	1 = strongly disagree		Complete	2024-12-18 13:56:50	1 = strongly disagree
182		2024-12-18 14:02:04	Complete	2024-12-18 14:03:02	Checked	Unchecked	Unchecked	Unchecked	Unchecked	Unchecked	Unchecked	Unchecked	Unchecked	Unchecked	Unchecked	Unchecked	Unchecked		Unchecked	Unchecked	Unchecked	Unchecked	Unchecked	Unchecked	Unchecked	Unchecked	Unchecked	Checked	Unchecked	Unchecked		Less than once a month		Complete	2024-12-18 14:03:20	3 = neutral	2 = disagree	3 = neutral		Complete	2024-12-18 14:03:45	2 = disagree	2 = disagree	2 = disagree		Complete	2024-12-18 14:04:17	4 = agree	4 = agree
184		2024-12-18 14:05:56	Complete	2024-12-18 14:06:25	Checked	Unchecked	Unchecked	Checked	Unchecked	Unchecked	Unchecked	Unchecked	Unchecked	Unchecked	Unchecked	Unchecked	Unchecked		Unchecked	Unchecked	Unchecked	Unchecked	Checked	Unchecked	Unchecked	Unchecked	Unchecked	Checked	Unchecked	Unchecked		Less than once a month		Complete	2024-12-18 14:07:00	3 = neutral	2 = disagree	3 = neutral		Complete	2024-12-18 14:07:24	2 = disagree	2 = disagree	3 = neutral		Complete	2024-12-18 14:08:24	4 = agree	5 = strongly agree
185		2024-12-18 14:06:02	Complete	2024-12-18 14:06:18	Unchecked	Unchecked	Unchecked	Unchecked	Unchecked	Unchecked	Unchecked	Unchecked	Unchecked	Unchecked	Unchecked	Checked	Unchecked		Unchecked	Unchecked	Unchecked	Unchecked	Unchecked	Unchecked	Unchecked	Unchecked	Unchecked	Unchecked	Unchecked	Unchecked				Complete						Incomplete						Incomplete
186		2024-12-18 14:10:56	Complete	2024-12-18 14:11:18	Unchecked	Unchecked	Checked	Unchecked	Unchecked	Unchecked	Unchecked	Unchecked	Unchecked	Unchecked	Unchecked	Unchecked	Unchecked		Unchecked	Unchecked	Unchecked	Checked	Unchecked	Unchecked	Unchecked	Unchecked	Unchecked	Unchecked	Unchecked	Unchecked		A few times a month		Complete	2024-12-18 14:11:37	4 = agree	3 = neutral	3 = neutral		Complete	2024-12-18 14:12:02	3 = neutral	3 = neutral	3 = neutral		Complete	2024-12-18 14:13:10	2 = disagree	3 = neutral
187		2024-12-18 14:12:40	Complete	2024-12-18 14:12:56	Unchecked	Unchecked	Unchecked	Unchecked	Unchecked	Unchecked	Unchecked	Unchecked	Unchecked	Unchecked	Unchecked	Checked	Unchecked		Unchecked	Unchecked	Unchecked	Unchecked	Unchecked	Unchecked	Unchecked	Unchecked	Unchecked	Unchecked	Unchecked	Unchecked				Complete	2024-12-18 14:13:54	4 = agree	4 = agree	4 = agree	I think AI has the potential to collect 'data' that we can then use to DISCUSS and have time with patients, where right now it seems that the exact opposite occurs.	Complete	2024-12-18 14:14:45	4 = agree	4 = agree	4 = agree		Complete	2024-12-18 14:15:57	5 = strongly agree	2 = disagree
188		2024-12-18 14:15:37	Complete	2024-12-18 14:16:11	Checked	Unchecked	Unchecked	Unchecked	Unchecked	Unchecked	Unchecked	Unchecked	Checked	Unchecked	Unchecked	Unchecked	Unchecked		Unchecked	Unchecked	Unchecked	Checked	Unchecked	Unchecked	Checked	Unchecked	Unchecked	Checked	Unchecked	Unchecked		A few times a week		Complete	2024-12-18 14:16:37	4 = agree	4 = agree	4 = agree		Complete	2024-12-18 14:16:58	4 = agree	4 = agree	4 = agree		Complete	2024-12-18 14:17:37	4 = agree	5 = strongly agree
189		2024-12-18 14:21:54	Complete	2024-12-18 14:23:47	Checked	Checked	Checked	Unchecked	Unchecked	Unchecked	Unchecked	Unchecked	Unchecked	Unchecked	Unchecked	Unchecked	Checked	Open Evidence	Unchecked	Unchecked	Unchecked	Unchecked	Unchecked	Unchecked	Checked	Unchecked	Unchecked	Checked	Unchecked	Unchecked		A few times a week		Complete	2024-12-18 14:24:12	4 = agree	2 = disagree	4 = agree		Complete	2024-12-18 14:25:16	3 = neutral	3 = neutral	3 = neutral		Complete	2024-12-18 14:26:05	2 = disagree	4 = agree
190		2024-12-18 14:24:37	Complete	2024-12-18 14:24:47	Unchecked	Unchecked	Unchecked	Unchecked	Unchecked	Unchecked	Unchecked	Unchecked	Unchecked	Unchecked	Unchecked	Checked	Unchecked		Unchecked	Unchecked	Unchecked	Unchecked	Unchecked	Unchecked	Unchecked	Unchecked	Unchecked	Unchecked	Unchecked	Unchecked				Complete	2024-12-18 14:25:05	4 = agree	3 = neutral	3 = neutral		Complete	2024-12-18 14:25:27	3 = neutral	3 = neutral	2 = disagree		Complete	2024-12-18 14:26:17	4 = agree	5 = strongly agree
191		2024-12-18 14:31:54	Complete	2024-12-18 14:32:01	Unchecked	Unchecked	Unchecked	Unchecked	Unchecked	Unchecked	Unchecked	Unchecked	Unchecked	Unchecked	Unchecked	Checked	Unchecked		Unchecked	Unchecked	Unchecked	Unchecked	Unchecked	Unchecked	Unchecked	Unchecked	Unchecked	Unchecked	Unchecked	Unchecked				Complete	2024-12-18 14:32:13	4 = agree	4 = agree	4 = agree		Complete	2024-12-18 14:32:29	4 = agree	4 = agree	3 = neutral		Complete
192		2024-12-18 14:32:00	Complete	2024-12-18 14:32:08	Unchecked	Unchecked	Unchecked	Unchecked	Unchecked	Unchecked	Unchecked	Unchecked	Unchecked	Unchecked	Unchecked	Checked	Unchecked		Unchecked	Unchecked	Unchecked	Unchecked	Unchecked	Unchecked	Unchecked	Unchecked	Unchecked	Unchecked	Unchecked	Unchecked				Complete	2024-12-18 14:32:35	3 = neutral	3 = neutral	3 = neutral		Complete	2024-12-18 14:32:45	3 = neutral	3 = neutral	3 = neutral		Complete	2024-12-18 14:32:53	3 = neutral	3 = neutral
194		2024-12-18 15:12:14	Complete	2024-12-18 15:12:49	Unchecked	Checked	Unchecked	Unchecked	Unchecked	Unchecked	Unchecked	Unchecked	Unchecked	Unchecked	Unchecked	Unchecked	Unchecked		Unchecked	Unchecked	Unchecked	Unchecked	Unchecked	Unchecked	Unchecked	Unchecked	Unchecked	Checked	Unchecked	Unchecked		A few times a week		Complete	2024-12-18 15:13:14	3 = neutral	3 = neutral	3 = neutral		Complete	2024-12-18 15:13:28	3 = neutral	3 = neutral	3 = neutral		Complete
195		2024-12-18 15:18:49	Complete	2024-12-18 15:18:57	Unchecked	Unchecked	Unchecked	Unchecked	Unchecked	Unchecked	Unchecked	Unchecked	Unchecked	Unchecked	Unchecked	Checked	Unchecked		Unchecked	Unchecked	Unchecked	Unchecked	Unchecked	Unchecked	Unchecked	Unchecked	Unchecked	Unchecked	Unchecked	Unchecked				Complete	2024-12-18 15:19:32	3 = neutral	1 = strongly disagree	3 = neutral		Complete	2024-12-18 15:19:53	2 = disagree	2 = disagree	2 = disagree		Complete	2024-12-18 15:20:33	3 = neutral	4 = agree
197		2024-12-18 16:20:33	Complete	2024-12-18 16:22:44	Unchecked	Checked	Unchecked	Unchecked	Unchecked	Unchecked	Unchecked	Unchecked	Unchecked	Checked	Unchecked	Unchecked	Unchecked		Unchecked	Unchecked	Unchecked	Unchecked	Unchecked	Unchecked	Checked	Unchecked	Unchecked	Checked	Unchecked	Checked	Collecting (literature search) assimilating information for research.	A few times a week		Complete	2024-12-18 16:23:23	4 = agree	4 = agree	2 = disagree		Complete	2024-12-18 16:23:46	3 = neutral	3 = neutral	2 = disagree		Complete	2024-12-18 16:24:38	2 = disagree	3 = neutral
198		2024-12-18 16:33:59	Complete	2024-12-18 16:34:20	Unchecked	Unchecked	Unchecked	Unchecked	Unchecked	Unchecked	Unchecked	Unchecked	Unchecked	Unchecked	Unchecked	Checked	Unchecked		Unchecked	Unchecked	Unchecked	Unchecked	Unchecked	Unchecked	Unchecked	Unchecked	Unchecked	Unchecked	Unchecked	Unchecked				Complete	2024-12-18 16:34:54	4 = agree	3 = neutral	4 = agree		Complete	2024-12-18 16:35:28	3 = neutral	3 = neutral	3 = neutral		Complete	2024-12-18 16:36:14	4 = agree	5 = strongly agree
199		2024-12-18 16:37:36	Complete	2024-12-18 16:38:13	Unchecked	Checked	Unchecked	Unchecked	Unchecked	Unchecked	Unchecked	Unchecked	Unchecked	Unchecked	Unchecked	Unchecked	Unchecked		Unchecked	Unchecked	Unchecked	Checked	Checked	Checked	Checked	Unchecked	Unchecked	Unchecked	Unchecked	Unchecked		Almost every day		Complete	2024-12-18 16:38:33	4 = agree	5 = strongly agree	4 = agree		Complete	2024-12-18 16:38:59	2 = disagree	4 = agree	3 = neutral		Complete	2024-12-18 16:39:37	3 = neutral	4 = agree
200		2024-12-18 17:26:25	Complete	2024-12-18 17:27:39	Unchecked	Unchecked	Checked	Unchecked	Unchecked	Unchecked	Unchecked	Unchecked	Unchecked	Unchecked	Checked	Unchecked	Unchecked		Unchecked	Unchecked	Unchecked	Checked	Unchecked	Unchecked	Unchecked	Unchecked	Unchecked	Unchecked	Unchecked	Unchecked		A few times a week		Complete	2024-12-18 17:28:30	4 = agree	4 = agree	4 = agree	It needs to be much better so we aren't spending so much time changing the summary.	Complete	2024-12-18 17:28:55	3 = neutral	3 = neutral	3 = neutral		Complete	2024-12-18 17:30:03	3 = neutral	5 = strongly agree
201		2024-12-18 17:58:38	Complete	2024-12-18 18:01:05	Checked	Checked	Unchecked	Unchecked	Unchecked	Unchecked	Unchecked	Unchecked	Unchecked	Unchecked	Unchecked	Unchecked	Checked	Claude, Doximity GPT, open evidence	Checked	Unchecked	Checked	Unchecked	Checked	Unchecked	Checked	Unchecked	Unchecked	Unchecked	Unchecked	Unchecked		A few times a week		Complete	2024-12-18 18:01:30	5 = strongly agree	3 = neutral	5 = strongly agree		Complete	2024-12-18 18:04:38	3 = neutral	4 = agree	3 = neutral		Complete	2024-12-18 18:05:47	4 = agree	4 = agree
202		2024-12-18 18:08:05	Complete	2024-12-18 18:08:36	Unchecked	Checked	Unchecked	Unchecked	Unchecked	Unchecked	Unchecked	Unchecked	Unchecked	Unchecked	Unchecked	Unchecked	Unchecked		Unchecked	Unchecked	Unchecked	Checked	Checked	Unchecked	Checked	Checked	Unchecked	Unchecked	Unchecked	Unchecked		Less than once a month		Complete	2024-12-18 18:09:04	3 = neutral	2 = disagree	2 = disagree		Complete	2024-12-18 18:09:29	2 = disagree	2 = disagree	2 = disagree		Complete	2024-12-18 18:10:11	3 = neutral	5 = strongly agree
203		2024-12-18 18:20:37	Complete	2024-12-18 18:21:17	Checked	Unchecked	Unchecked	Unchecked	Unchecked	Unchecked	Unchecked	Unchecked	Unchecked	Unchecked	Unchecked	Unchecked	Unchecked		Unchecked	Unchecked	Unchecked	Unchecked	Unchecked	Unchecked	Checked	Checked	Unchecked	Unchecked	Unchecked	Unchecked		A few times a week		Complete	2024-12-18 18:22:13	4 = agree	4 = agree	4 = agree		Complete	2024-12-18 18:22:42	2 = disagree	3 = neutral	2 = disagree		Complete	2024-12-18 18:26:07	3 = neutral	4 = agree
204		2024-12-18 18:51:59	Complete	2024-12-18 18:52:37	Unchecked	Unchecked	Unchecked	Unchecked	Unchecked	Unchecked	Unchecked	Unchecked	Unchecked	Unchecked	Checked	Unchecked	Unchecked		Unchecked	Unchecked	Unchecked	Checked	Unchecked	Unchecked	Unchecked	Unchecked	Unchecked	Unchecked	Unchecked	Unchecked		Never		Complete	2024-12-18 18:53:06	3 = neutral	3 = neutral	4 = agree		Complete	2024-12-18 18:53:44	4 = agree	2 = disagree	1 = strongly disagree		Complete	2024-12-18 18:55:03	4 = agree	4 = agree
205		2024-12-18 19:06:25	Complete	2024-12-18 19:06:49	Unchecked	Checked	Unchecked	Unchecked	Unchecked	Unchecked	Unchecked	Unchecked	Unchecked	Unchecked	Unchecked	Unchecked	Unchecked		Unchecked	Unchecked	Unchecked	Checked	Checked	Unchecked	Checked	Unchecked	Unchecked	Unchecked	Unchecked	Unchecked		A few times a month		Complete	2024-12-18 19:12:26	2 = disagree	1 = strongly disagree	3 = neutral	I've only used chatgpt to try to assist in writing patient instructions for discharge or discharge summary templates. These have not been very helpful when I've used it. If AI were to learn more clinical information, might be more helpful. Currently, results are too general to be helpful for patient instructions	Complete	2024-12-18 19:13:32	2 = disagree	2 = disagree	2 = disagree		Complete	2024-12-18 19:14:30	2 = disagree	4 = agree
206		2024-12-18 21:13:11	Complete	2024-12-18 21:13:19	Unchecked	Unchecked	Unchecked	Unchecked	Unchecked	Unchecked	Unchecked	Unchecked	Unchecked	Unchecked	Unchecked	Checked	Unchecked		Unchecked	Unchecked	Unchecked	Unchecked	Unchecked	Unchecked	Unchecked	Unchecked	Unchecked	Unchecked	Unchecked	Unchecked				Complete	2024-12-18 21:14:00	3 = neutral	2 = disagree	3 = neutral		Complete	2024-12-18 21:14:27	2 = disagree	2 = disagree	4 = agree		Complete	2024-12-18 21:15:16	4 = agree	2 = disagree
208		2024-12-18 21:39:31	Complete	2024-12-18 21:39:42	Unchecked	Unchecked	Unchecked	Unchecked	Unchecked	Unchecked	Unchecked	Unchecked	Unchecked	Unchecked	Unchecked	Checked	Unchecked		Unchecked	Unchecked	Unchecked	Unchecked	Unchecked	Unchecked	Unchecked	Unchecked	Unchecked	Unchecked	Unchecked	Unchecked				Complete	2024-12-18 21:40:34	2 = disagree	1 = strongly disagree	2 = disagree		Complete	2024-12-18 21:40:53	2 = disagree	1 = strongly disagree	1 = strongly disagree		Complete	2024-12-18 21:41:27	1 = strongly disagree	5 = strongly agree
210		2024-12-18 23:54:31	Complete	2024-12-18 23:55:12	Unchecked	Unchecked	Unchecked	Unchecked	Unchecked	Unchecked	Unchecked	Unchecked	Unchecked	Unchecked	Unchecked	Unchecked	Checked	Open Evidence	Unchecked	Unchecked	Unchecked	Unchecked	Unchecked	Unchecked	Unchecked	Unchecked	Unchecked	Unchecked	Unchecked	Checked	collecting literature	Less than once a month		Complete	2024-12-18 23:55:47	5 = strongly agree	2 = disagree	3 = neutral	mostly look forward to streamlining documentation	Complete	2024-12-18 23:56:12	3 = neutral	2 = disagree	3 = neutral		Complete	2024-12-18 23:56:55	3 = neutral	4 = agree
213		2024-12-19 08:24:02	Complete	2024-12-19 08:24:20	Unchecked	Unchecked	Unchecked	Unchecked	Unchecked	Unchecked	Unchecked	Unchecked	Unchecked	Unchecked	Unchecked	Checked	Unchecked		Unchecked	Unchecked	Unchecked	Unchecked	Unchecked	Unchecked	Unchecked	Unchecked	Unchecked	Unchecked	Unchecked	Unchecked				Complete						Incomplete						Incomplete
214		2024-12-19 10:44:54	Complete	2024-12-19 10:45:30	Unchecked	Checked	Unchecked	Unchecked	Unchecked	Unchecked	Unchecked	Unchecked	Unchecked	Unchecked	Unchecked	Unchecked	Unchecked		Unchecked	Unchecked	Unchecked	Unchecked	Unchecked	Unchecked	Unchecked	Unchecked	Unchecked	Unchecked	Unchecked	Checked	Interpreting research articles, presentations	Less than once a month		Complete	2024-12-19 10:45:54	4 = agree	3 = neutral	4 = agree		Complete	2024-12-19 10:48:31	3 = neutral	3 = neutral	3 = neutral		Complete	2024-12-19 10:49:29	4 = agree	5 = strongly agree
215		2024-12-19 14:17:09	Complete	2024-12-19 14:17:19	Unchecked	Unchecked	Unchecked	Unchecked	Unchecked	Unchecked	Unchecked	Unchecked	Unchecked	Unchecked	Unchecked	Checked	Unchecked		Unchecked	Unchecked	Unchecked	Unchecked	Unchecked	Unchecked	Unchecked	Unchecked	Unchecked	Unchecked	Unchecked	Unchecked				Complete	2024-12-19 14:18:04	2 = disagree	4 = agree	3 = neutral		Complete	2024-12-19 14:18:41	3 = neutral	2 = disagree	3 = neutral		Complete	2024-12-19 14:19:36	4 = agree	2 = disagree
216		2024-12-19 15:33:34	Complete	2024-12-19 15:33:41	Unchecked	Unchecked	Unchecked	Unchecked	Unchecked	Unchecked	Unchecked	Unchecked	Unchecked	Unchecked	Unchecked	Checked	Unchecked		Unchecked	Unchecked	Unchecked	Unchecked	Unchecked	Unchecked	Unchecked	Unchecked	Unchecked	Unchecked	Unchecked	Unchecked				Complete	2024-12-19 15:34:22	3 = neutral	2 = disagree	3 = neutral	I honestly have no idea - I suspect there will be some benefits and some harms.	Complete	2024-12-19 15:35:01	2 = disagree	2 = disagree	2 = disagree	I don't yet trust generative AI, so I'm not sure why this would improve my relationship with my patients	Complete	2024-12-19 15:36:10	2 = disagree	3 = neutral
217		2024-12-19 16:24:14	Complete	2024-12-19 16:25:19	Checked	Checked	Unchecked	Checked	Unchecked	Unchecked	Unchecked	Unchecked	Unchecked	Unchecked	Unchecked	Unchecked	Unchecked		Unchecked	Unchecked	Unchecked	Unchecked	Unchecked	Unchecked	Checked	Unchecked	Unchecked	Checked	Unchecked	Unchecked		A few times a week		Complete	2024-12-19 16:25:36	4 = agree	4 = agree	4 = agree		Complete	2024-12-19 16:25:57	4 = agree	4 = agree	2 = disagree		Complete
218		2024-12-19 16:26:03	Complete	2024-12-19 16:26:09	Unchecked	Unchecked	Unchecked	Unchecked	Unchecked	Unchecked	Unchecked	Unchecked	Unchecked	Unchecked	Unchecked	Checked	Unchecked		Unchecked	Unchecked	Unchecked	Unchecked	Unchecked	Unchecked	Unchecked	Unchecked	Unchecked	Unchecked	Unchecked	Unchecked				Complete	2024-12-19 16:26:25	4 = agree	3 = neutral	4 = agree		Complete	2024-12-19 16:26:47	4 = agree	3 = neutral	3 = neutral		Complete	2024-12-19 16:27:23	3 = neutral	4 = agree
219		2024-12-19 19:44:18	Complete	2024-12-19 19:44:28	Unchecked	Unchecked	Unchecked	Unchecked	Unchecked	Unchecked	Unchecked	Unchecked	Unchecked	Unchecked	Unchecked	Checked	Unchecked		Unchecked	Unchecked	Unchecked	Unchecked	Unchecked	Unchecked	Unchecked	Unchecked	Unchecked	Unchecked	Unchecked	Unchecked				Complete	2024-12-19 19:45:41	4 = agree	2 = disagree	3 = neutral		Complete	2024-12-19 19:46:07	3 = neutral	3 = neutral	2 = disagree		Complete	2024-12-19 19:46:42	4 = agree	5 = strongly agree
220		2024-12-20 01:21:10	Complete	2024-12-20 01:21:16	Unchecked	Unchecked	Unchecked	Unchecked	Unchecked	Unchecked	Unchecked	Unchecked	Unchecked	Unchecked	Unchecked	Checked	Unchecked		Unchecked	Unchecked	Unchecked	Unchecked	Unchecked	Unchecked	Unchecked	Unchecked	Unchecked	Unchecked	Unchecked	Unchecked				Complete						Incomplete						Incomplete
221		2024-12-20 01:21:35	Complete	2024-12-20 01:22:08	Checked	Unchecked	Unchecked	Unchecked	Unchecked	Unchecked	Unchecked	Unchecked	Unchecked	Unchecked	Unchecked	Unchecked	Unchecked		Unchecked	Unchecked	Unchecked	Unchecked	Checked	Unchecked	Checked	Unchecked	Unchecked	Unchecked	Unchecked	Unchecked		Less than once a month		Complete	2024-12-20 01:29:48	4 = agree	3 = neutral	5 = strongly agree		Complete	2024-12-20 01:30:18	3 = neutral	2 = disagree	3 = neutral		Complete	2024-12-20 01:31:46	4 = agree	3 = neutral
222		2024-12-20 09:29:45	Complete	2024-12-20 09:30:38	Checked	Unchecked	Unchecked	Unchecked	Unchecked	Unchecked	Unchecked	Unchecked	Unchecked	Unchecked	Unchecked	Unchecked	Checked	Clinical AI	Checked	Unchecked	Checked	Unchecked	Unchecked	Unchecked	Checked	Unchecked	Unchecked	Unchecked	Unchecked	Unchecked		A few times a week		Complete	2024-12-20 09:30:57	4 = agree	3 = neutral	5 = strongly agree		Complete	2024-12-20 09:31:51	3 = neutral	3 = neutral	3 = neutral		Complete	2024-12-20 09:32:44	5 = strongly agree	3 = neutral
223		2024-12-20 09:32:36	Complete	2024-12-20 09:33:49	Unchecked	Checked	Unchecked	Unchecked	Unchecked	Unchecked	Unchecked	Unchecked	Unchecked	Checked	Unchecked	Unchecked	Checked	Claude, Open Evidence, Notebook LM	Unchecked	Unchecked	Unchecked	Unchecked	Unchecked	Unchecked	Unchecked	Unchecked	Unchecked	Checked	Unchecked	Unchecked		A few times a month		Complete	2024-12-20 09:34:10	5 = strongly agree	3 = neutral	5 = strongly agree		Complete	2024-12-20 09:34:38	3 = neutral	3 = neutral	3 = neutral		Complete	2024-12-20 09:35:24	3 = neutral	4 = agree
224		2024-12-20 20:42:40	Complete	2024-12-20 20:42:55	Unchecked	Unchecked	Unchecked	Unchecked	Unchecked	Unchecked	Unchecked	Unchecked	Unchecked	Unchecked	Unchecked	Checked	Unchecked		Unchecked	Unchecked	Unchecked	Unchecked	Unchecked	Unchecked	Unchecked	Unchecked	Unchecked	Unchecked	Unchecked	Unchecked				Complete	2024-12-20 20:43:23	3 = neutral	2 = disagree	3 = neutral		Complete	2024-12-20 20:43:55	3 = neutral	3 = neutral	2 = disagree		Complete	2024-12-20 20:44:32	3 = neutral	4 = agree
226		2024-12-21 16:15:25	Complete	2024-12-21 16:18:41	Checked	Checked	Checked	Checked	Checked	Unchecked	Unchecked	Unchecked	Checked	Unchecked	Checked	Unchecked	Checked	ChatGPT 4o, meta ai	Checked	Unchecked	Unchecked	Checked	Checked	Checked	Unchecked	Unchecked	Unchecked	Unchecked	Unchecked	Unchecked		A few times a week		Complete	2024-12-21 16:19:29	4 = agree	3 = neutral	4 = agree		Complete	2024-12-21 16:21:08	2 = disagree	3 = neutral	2 = disagree		Complete	2024-12-21 16:22:57	4 = agree	4 = agree
228		2024-12-22 10:43:54	Complete	2024-12-22 10:44:52	Checked	Checked	Unchecked	Unchecked	Checked	Unchecked	Unchecked	Checked	Unchecked	Unchecked	Checked	Unchecked	Unchecked		Checked	Checked	Unchecked	Checked	Unchecked	Unchecked	Checked	Unchecked	Unchecked	Checked	Unchecked	Unchecked		A few times a month		Complete						Incomplete						Incomplete
229		2024-12-25 13:23:32	Complete	2024-12-25 13:24:09	Unchecked	Unchecked	Unchecked	Unchecked	Unchecked	Unchecked	Unchecked	Unchecked	Unchecked	Unchecked	Unchecked	Checked	Unchecked		Unchecked	Unchecked	Unchecked	Unchecked	Unchecked	Unchecked	Unchecked	Unchecked	Unchecked	Unchecked	Unchecked	Unchecked				Complete	2024-12-25 13:25:04	3 = neutral	3 = neutral	4 = agree	I don't know how to think about this, yet.	Complete	2024-12-25 13:25:49	3 = neutral	3 = neutral	4 = agree		Complete	2024-12-25 13:27:04	4 = agree	2 = disagree
230		2025-01-05 11:24:36	Complete	2025-01-05 11:25:09	Unchecked	Checked	Unchecked	Unchecked	Unchecked	Unchecked	Unchecked	Unchecked	Unchecked	Unchecked	Unchecked	Unchecked	Unchecked		Unchecked	Unchecked	Unchecked	Unchecked	Unchecked	Unchecked	Checked	Unchecked	Unchecked	Checked	Unchecked	Unchecked		A few times a week		Complete						Incomplete						Incomplete
231		2025-01-07 11:37:47	Complete	2025-01-07 11:39:23	Unchecked	Checked	Unchecked	Unchecked	Unchecked	Unchecked	Unchecked	Unchecked	Unchecked	Unchecked	Checked	Unchecked	Unchecked		Unchecked	Unchecked	Unchecked	Unchecked	Unchecked	Unchecked	Checked	Unchecked	Unchecked	Unchecked	Unchecked	Checked	Summarize journal indices for publication planning, generating initial screens of research ideas	Less than once a month		Complete	2025-01-07 11:39:50	4 = agree	2 = disagree	4 = agree		Complete	2025-01-07 11:40:31	3 = neutral	2 = disagree			Complete	2025-01-07 11:41:31	3 = neutral	4 = agree
232		2025-01-07 11:38:50	Complete	2025-01-07 11:39:45	Unchecked	Checked	Checked	Unchecked	Unchecked	Unchecked	Unchecked	Unchecked	Unchecked	Unchecked	Unchecked	Unchecked	Unchecked		Unchecked	Unchecked	Unchecked	Checked	Unchecked	Checked	Checked	Unchecked	Unchecked	Unchecked	Unchecked	Unchecked		A few times a month		Complete	2025-01-07 11:40:12	4 = agree	3 = neutral	4 = agree		Complete	2025-01-07 11:40:56	4 = agree	4 = agree	4 = agree		Complete	2025-01-07 11:41:57	3 = neutral	4 = agree
233		2025-01-07 11:40:40	Complete	2025-01-07 11:41:09	Unchecked	Checked	Unchecked	Checked	Unchecked	Unchecked	Unchecked	Unchecked	Unchecked	Unchecked	Checked	Unchecked	Unchecked		Unchecked	Unchecked	Unchecked	Checked	Checked	Unchecked	Unchecked	Checked	Unchecked	Unchecked	Unchecked	Unchecked		A few times a month		Complete	2025-01-07 11:41:32	4 = agree	4 = agree	3 = neutral		Complete	2025-01-07 11:41:56	3 = neutral	3 = neutral	3 = neutral		Complete
234		2025-01-07 11:41:00	Complete	2025-01-07 11:41:26	Unchecked	Unchecked	Unchecked	Unchecked	Unchecked	Unchecked	Unchecked	Unchecked	Unchecked	Unchecked	Unchecked	Checked	Unchecked		Unchecked	Unchecked	Unchecked	Unchecked	Unchecked	Unchecked	Unchecked	Unchecked	Unchecked	Unchecked	Unchecked	Unchecked				Complete						Incomplete						Incomplete
235		2025-01-07 11:42:59	Complete	2025-01-07 11:43:05	Unchecked	Unchecked	Unchecked	Unchecked	Unchecked	Unchecked	Unchecked	Unchecked	Unchecked	Unchecked	Unchecked	Checked	Unchecked		Unchecked	Unchecked	Unchecked	Unchecked	Unchecked	Unchecked	Unchecked	Unchecked	Unchecked	Unchecked	Unchecked	Unchecked				Complete	2025-01-07 11:43:35	4 = agree	3 = neutral	5 = strongly agree		Complete	2025-01-07 11:44:03	3 = neutral	2 = disagree	4 = agree		Complete	2025-01-07 11:45:01	3 = neutral	4 = agree
236		2025-01-07 11:45:19	Complete	2025-01-07 11:45:30	Unchecked	Unchecked	Unchecked	Unchecked	Unchecked	Unchecked	Unchecked	Unchecked	Unchecked	Unchecked	Unchecked	Checked	Unchecked		Unchecked	Unchecked	Unchecked	Unchecked	Unchecked	Unchecked	Unchecked	Unchecked	Unchecked	Unchecked	Unchecked	Unchecked				Complete	2025-01-07 11:46:09	2 = disagree	3 = neutral	3 = neutral		Complete	2025-01-07 11:46:35	2 = disagree	2 = disagree	2 = disagree		Complete	2025-01-07 11:47:22	3 = neutral	5 = strongly agree
237		2025-01-07 11:47:52	Complete	2025-01-07 11:47:59	Unchecked	Unchecked	Unchecked	Unchecked	Unchecked	Unchecked	Unchecked	Unchecked	Unchecked	Unchecked	Unchecked	Checked	Unchecked		Unchecked	Unchecked	Unchecked	Unchecked	Unchecked	Unchecked	Unchecked	Unchecked	Unchecked	Unchecked	Unchecked	Unchecked				Complete	2025-01-07 11:48:11	1 = strongly disagree	1 = strongly disagree	1 = strongly disagree		Complete	2025-01-07 11:48:36	1 = strongly disagree	1 = strongly disagree	2 = disagree		Complete	2025-01-07 11:49:28	1 = strongly disagree	4 = agree
239		2025-01-07 11:49:55	Complete	2025-01-07 11:50:05	Unchecked	Unchecked	Unchecked	Unchecked	Unchecked	Unchecked	Unchecked	Unchecked	Unchecked	Unchecked	Unchecked	Checked	Unchecked		Unchecked	Unchecked	Unchecked	Unchecked	Unchecked	Unchecked	Unchecked	Unchecked	Unchecked	Unchecked	Unchecked	Unchecked				Complete	2025-01-07 11:50:37	3 = neutral	3 = neutral	3 = neutral	I really don't know - have no experience yet	Complete	2025-01-07 11:51:06	3 = neutral	3 = neutral	3 = neutral	again not sure because I have no experience with it	Complete	2025-01-07 11:51:51	3 = neutral	4 = agree
240		2025-01-07 11:50:50	Complete	2025-01-07 11:51:44	Checked	Checked	Unchecked	Unchecked	Unchecked	Unchecked	Unchecked	Unchecked	Unchecked	Unchecked	Unchecked	Unchecked	Unchecked		Checked	Checked	Unchecked	Unchecked	Unchecked	Unchecked	Checked	Checked	Unchecked	Checked	Checked	Unchecked		A few times a week		Complete	2025-01-07 11:51:56	5 = strongly agree	5 = strongly agree	5 = strongly agree		Complete	2025-01-07 11:52:15	5 = strongly agree	5 = strongly agree	5 = strongly agree		Complete	2025-01-07 11:52:54	3 = neutral	4 = agree
241		2025-01-07 11:52:31	Complete	2025-01-07 11:54:03	Unchecked	Unchecked	Unchecked	Unchecked	Unchecked	Unchecked	Unchecked	Unchecked	Unchecked	Checked	Unchecked	Unchecked	Unchecked		Unchecked	Unchecked	Unchecked	Unchecked	Unchecked	Unchecked	Unchecked	Unchecked	Unchecked	Unchecked	Unchecked	Checked	Occasional disease topic questions and grammar help	Less than once a month		Complete	2025-01-07 11:54:38	2 = disagree	1 = strongly disagree	3 = neutral		Complete	2025-01-07 11:55:13	3 = neutral	2 = disagree	2 = disagree		Complete	2025-01-07 12:54:42	3 = neutral	4 = agree
242		2025-01-07 11:56:37	Complete	2025-01-07 11:56:43	Unchecked	Unchecked	Unchecked	Unchecked	Unchecked	Unchecked	Unchecked	Unchecked	Unchecked	Unchecked	Unchecked	Checked	Unchecked		Unchecked	Unchecked	Unchecked	Unchecked	Unchecked	Unchecked	Unchecked	Unchecked	Unchecked	Unchecked	Unchecked	Unchecked				Complete	2025-01-07 11:57:06	3 = neutral	3 = neutral	3 = neutral		Complete	2025-01-07 11:57:24	2 = disagree	2 = disagree	2 = disagree		Complete	2025-01-07 11:58:12	2 = disagree	4 = agree
243		2025-01-07 11:57:28	Complete	2025-01-07 11:57:35	Unchecked	Unchecked	Unchecked	Unchecked	Unchecked	Unchecked	Unchecked	Unchecked	Unchecked	Unchecked	Unchecked	Checked	Unchecked		Unchecked	Unchecked	Unchecked	Unchecked	Unchecked	Unchecked	Unchecked	Unchecked	Unchecked	Unchecked	Unchecked	Unchecked				Complete	2025-01-07 11:57:54	3 = neutral	2 = disagree	4 = agree		Complete						Incomplete
244		2025-01-07 11:57:32	Complete	2025-01-07 11:58:23	Unchecked	Checked	Checked	Unchecked	Unchecked	Unchecked	Unchecked	Unchecked	Checked	Unchecked	Checked	Unchecked	Unchecked		Unchecked	Unchecked	Unchecked	Checked	Checked	Unchecked	Unchecked	Unchecked	Unchecked	Unchecked	Unchecked	Unchecked		Almost every day		Complete	2025-01-07 11:58:47	5 = strongly agree	3 = neutral	5 = strongly agree		Complete	2025-01-07 11:59:12	3 = neutral	3 = neutral	3 = neutral		Complete	2025-01-07 11:59:58	4 = agree	5 = strongly agree
245		2025-01-07 11:57:51	Complete	2025-01-07 11:58:29	Checked	Unchecked	Checked	Unchecked	Unchecked	Unchecked	Unchecked	Unchecked	Unchecked	Unchecked	Unchecked	Unchecked	Unchecked		Unchecked	Unchecked	Unchecked	Unchecked	Unchecked	Unchecked	Checked	Unchecked	Unchecked	Checked	Unchecked	Unchecked		Less than once a month		Complete	2025-01-07 11:58:59	3 = neutral	3 = neutral	4 = agree		Complete	2025-01-07 11:59:25	3 = neutral	3 = neutral	3 = neutral		Complete	2025-01-07 12:00:04	4 = agree	5 = strongly agree
246		2025-01-07 12:00:24	Complete	2025-01-07 12:01:17	Unchecked	Checked	Unchecked	Checked	Unchecked	Unchecked	Unchecked	Unchecked	Unchecked	Unchecked	Unchecked	Checked	Unchecked		Unchecked	Unchecked	Unchecked	Unchecked	Unchecked	Unchecked	Unchecked	Unchecked	Unchecked	Unchecked	Unchecked	Checked	Inquisitively to see if helpful.	Less than once a month		Complete	2025-01-07 12:03:41	1 = strongly disagree	1 = strongly disagree	1 = strongly disagree	The current generation of generative AI seems insufficiently powered to discern important differences. As such it is unlikely to be very helpful in patient care, unhelpful in patient interactions and definitely unable to provide empathic care. It is possible that it will help patients virtually navigate scheduling or keep notes but I have little hope for more from the current technology.	Complete	2025-01-07 12:04:17	1 = strongly disagree	1 = strongly disagree	1 = strongly disagree		Complete	2025-01-07 12:05:14	1 = strongly disagree	4 = agree
247		2025-01-07 12:03:41	Complete	2025-01-07 12:04:15	Unchecked	Unchecked	Unchecked	Checked	Unchecked	Unchecked	Unchecked	Unchecked	Unchecked	Unchecked	Checked	Unchecked	Unchecked		Unchecked	Unchecked	Unchecked	Checked	Unchecked	Unchecked	Unchecked	Checked	Unchecked	Unchecked	Unchecked	Unchecked		Every-day		Complete	2025-01-07 12:04:31	5 = strongly agree	5 = strongly agree	5 = strongly agree		Complete	2025-01-07 12:04:57	3 = neutral	3 = neutral	3 = neutral		Complete	2025-01-07 12:05:35	4 = agree	2 = disagree
248		2025-01-07 12:04:25	Complete	2025-01-07 12:04:39	Unchecked	Unchecked	Unchecked	Unchecked	Unchecked	Unchecked	Unchecked	Unchecked	Unchecked	Unchecked	Unchecked	Checked	Unchecked		Unchecked	Unchecked	Unchecked	Unchecked	Unchecked	Unchecked	Unchecked	Unchecked	Unchecked	Unchecked	Unchecked	Unchecked				Complete	2025-01-07 12:05:17	4 = agree	2 = disagree	4 = agree		Complete	2025-01-07 12:05:48	3 = neutral	3 = neutral	3 = neutral		Complete	2025-01-07 12:06:58	3 = neutral	4 = agree
249		2025-01-07 12:12:16	Complete	2025-01-07 12:12:38	Unchecked	Checked	Unchecked	Unchecked	Unchecked	Unchecked	Unchecked	Unchecked	Unchecked	Unchecked	Unchecked	Unchecked	Unchecked		Unchecked	Unchecked	Unchecked	Unchecked	Unchecked	Unchecked	Checked	Unchecked	Unchecked	Unchecked	Unchecked	Unchecked		Every-day		Complete	2025-01-07 12:13:01	5 = strongly agree	5 = strongly agree	5 = strongly agree		Complete	2025-01-07 12:13:38	3 = neutral	3 = neutral	3 = neutral		Complete	2025-01-07 12:14:19	5 = strongly agree	3 = neutral
250		2025-01-07 12:26:08	Complete	2025-01-07 12:26:42	Unchecked	Checked	Unchecked	Unchecked	Unchecked	Unchecked	Unchecked	Unchecked	Unchecked	Unchecked	Unchecked	Unchecked	Unchecked		Unchecked	Unchecked	Unchecked	Unchecked	Unchecked	Unchecked	Checked	Unchecked	Unchecked	Checked	Unchecked	Unchecked		Less than once a month		Complete	2025-01-07 12:27:07	2 = disagree	2 = disagree	4 = agree		Complete	2025-01-07 12:27:44	2 = disagree	3 = neutral	2 = disagree		Complete	2025-01-07 12:29:47	4 = agree	5 = strongly agree
251		2025-01-07 12:27:16	Complete	2025-01-07 12:31:13	Checked	Unchecked	Unchecked	Unchecked	Unchecked	Unchecked	Unchecked	Unchecked	Unchecked	Unchecked	Checked	Unchecked	Unchecked		Checked	Unchecked	Checked	Checked	Unchecked	Unchecked	Unchecked	Unchecked	Unchecked	Checked	Unchecked	Unchecked		Almost every day		Complete	2025-01-07 12:31:37	4 = agree	3 = neutral	4 = agree		Complete	2025-01-07 12:32:11	3 = neutral	3 = neutral	3 = neutral		Complete	2025-01-07 12:33:41	3 = neutral	3 = neutral
252		2025-01-07 12:31:33	Complete	2025-01-07 12:31:54	Unchecked	Unchecked	Unchecked	Unchecked	Unchecked	Unchecked	Unchecked	Unchecked	Unchecked	Unchecked	Checked	Unchecked	Unchecked		Unchecked	Unchecked	Unchecked	Checked	Unchecked	Unchecked	Unchecked	Unchecked	Unchecked	Unchecked	Unchecked	Unchecked		Almost every day		Complete	2025-01-07 12:32:11	4 = agree	3 = neutral	3 = neutral		Complete	2025-01-07 12:32:42	2 = disagree	3 = neutral	4 = agree		Complete	2025-01-07 12:33:12	3 = neutral	5 = strongly agree
253		2025-01-07 12:32:00	Complete	2025-01-07 12:32:08	Unchecked	Unchecked	Unchecked	Unchecked	Unchecked	Unchecked	Unchecked	Unchecked	Unchecked	Unchecked	Unchecked	Checked	Unchecked		Unchecked	Unchecked	Unchecked	Unchecked	Unchecked	Unchecked	Unchecked	Unchecked	Unchecked	Unchecked	Unchecked	Unchecked				Complete	2025-01-07 12:32:43	4 = agree	3 = neutral	4 = agree		Complete	2025-01-07 12:33:10	4 = agree	2 = disagree	3 = neutral		Complete
254		2025-01-07 12:35:53	Complete	2025-01-07 12:36:04	Unchecked	Unchecked	Unchecked	Unchecked	Unchecked	Unchecked	Unchecked	Unchecked	Unchecked	Unchecked	Unchecked	Checked	Unchecked		Unchecked	Unchecked	Unchecked	Unchecked	Unchecked	Unchecked	Unchecked	Unchecked	Unchecked	Unchecked	Unchecked	Unchecked				Complete	2025-01-07 12:39:30	2 = disagree	2 = disagree	2 = disagree	I think there is a real risk of error at this stage, which can harm patients I also think the ethical ramifications should be considered carefully - for example, if patients think that "we" as humans are responding to them, and it's actually mainly AI In addition, empathetic interaction is something we as physicians should be trying to practice all the time. If AI can help reduce administrative t…	Complete	2025-01-07 12:39:54	3 = neutral	2 = disagree	2 = disagree		Complete	2025-01-07 12:40:37	2 = disagree	4 = agree
255		2025-01-07 12:38:51	Complete	2025-01-07 12:39:02	Unchecked	Unchecked	Unchecked	Unchecked	Unchecked	Unchecked	Unchecked	Unchecked	Unchecked	Unchecked	Unchecked	Checked	Unchecked		Unchecked	Unchecked	Unchecked	Unchecked	Unchecked	Unchecked	Unchecked	Unchecked	Unchecked	Unchecked	Unchecked	Unchecked				Complete	2025-01-07 12:39:59	5 = strongly agree	3 = neutral	5 = strongly agree		Complete	2025-01-07 12:40:47	3 = neutral	4 = agree	3 = neutral		Complete	2025-01-07 12:42:42	4 = agree	3 = neutral
256		2025-01-07 12:57:44	Complete	2025-01-07 12:57:55	Unchecked	Unchecked	Unchecked	Unchecked	Unchecked	Unchecked	Unchecked	Unchecked	Unchecked	Unchecked	Unchecked	Checked	Unchecked		Unchecked	Unchecked	Unchecked	Unchecked	Unchecked	Unchecked	Unchecked	Unchecked	Unchecked	Unchecked	Unchecked	Unchecked				Complete	2025-01-07 12:58:07	3 = neutral	2 = disagree	3 = neutral		Complete	2025-01-07 12:58:30	2 = disagree	2 = disagree	2 = disagree		Complete	2025-01-07 12:59:12	3 = neutral	4 = agree
257		2025-01-07 13:02:33	Complete	2025-01-07 13:02:40	Unchecked	Unchecked	Unchecked	Unchecked	Unchecked	Unchecked	Unchecked	Unchecked	Unchecked	Unchecked	Unchecked	Checked	Unchecked		Unchecked	Unchecked	Unchecked	Unchecked	Unchecked	Unchecked	Unchecked	Unchecked	Unchecked	Unchecked	Unchecked	Unchecked				Complete	2025-01-07 13:02:53	4 = agree	3 = neutral	4 = agree		Complete	2025-01-07 13:03:29	3 = neutral	3 = neutral	2 = disagree		Complete
258		2025-01-07 13:05:33	Complete	2025-01-07 13:06:17	Checked	Checked	Unchecked	Unchecked	Unchecked	Unchecked	Unchecked	Unchecked	Unchecked	Unchecked	Unchecked	Unchecked	Unchecked		Unchecked	Unchecked	Unchecked	Unchecked	Unchecked	Unchecked	Unchecked	Unchecked	Unchecked	Checked	Unchecked	Unchecked		A few times a week		Complete	2025-01-07 13:06:30	4 = agree	4 = agree	4 = agree		Complete	2025-01-07 13:06:46	3 = neutral	4 = agree	4 = agree		Complete	2025-01-07 13:07:29	4 = agree	2 = disagree
259		2025-01-07 13:30:08	Complete	2025-01-07 13:34:23	Unchecked	Checked	Unchecked	Unchecked	Unchecked	Unchecked	Unchecked	Unchecked	Unchecked	Unchecked	Unchecked	Unchecked	Unchecked		Unchecked	Unchecked	Unchecked	Unchecked	Unchecked	Unchecked	Unchecked	Unchecked	Unchecked	Unchecked	Unchecked	Checked	personal use	Less than once a month		Complete	2025-01-07 13:35:30	4 = agree	4 = agree	3 = neutral	I think we've added lots of new technologies to patient care and providers are still overworked/wish they could spend more time with patients. So given that precedent it's hard to imagine this will be the silver bullet.	Complete	2025-01-07 13:36:02	3 = neutral	2 = disagree	4 = agree		Complete	2025-01-07 13:37:05	4 = agree	4 = agree
260		2025-01-07 13:38:09	Complete	2025-01-07 13:38:19	Unchecked	Unchecked	Unchecked	Unchecked	Unchecked	Unchecked	Unchecked	Unchecked	Unchecked	Unchecked	Unchecked	Checked	Unchecked		Unchecked	Unchecked	Unchecked	Unchecked	Unchecked	Unchecked	Unchecked	Unchecked	Unchecked	Unchecked	Unchecked	Unchecked				Complete	2025-01-07 13:38:44	2 = disagree	1 = strongly disagree	3 = neutral		Complete	2025-01-07 13:39:08	3 = neutral	3 = neutral	4 = agree		Complete	2025-01-07 13:39:59	3 = neutral	3 = neutral
261		2025-01-07 13:45:26	Complete	2025-01-07 13:46:03	Checked	Unchecked	Unchecked	Checked	Unchecked	Unchecked	Unchecked	Unchecked	Unchecked	Unchecked	Unchecked	Unchecked	Unchecked		Checked	Unchecked	Unchecked	Unchecked	Checked	Unchecked	Unchecked	Checked	Unchecked	Unchecked	Unchecked	Unchecked		A few times a month		Complete	2025-01-07 13:46:24	4 = agree	3 = neutral	4 = agree		Complete	2025-01-07 13:46:47	3 = neutral	3 = neutral	3 = neutral		Complete	2025-01-07 13:47:38	2 = disagree	4 = agree
262		2025-01-07 13:47:40	Complete	2025-01-07 13:48:25	Checked	Checked	Checked	Unchecked	Unchecked	Unchecked	Unchecked	Unchecked	Unchecked	Checked	Unchecked	Unchecked	Unchecked		Unchecked	Unchecked	Unchecked	Unchecked	Checked	Unchecked	Checked	Checked	Unchecked	Unchecked	Unchecked	Checked	Research, programming	Almost every day		Complete	2025-01-07 13:48:39	5 = strongly agree	5 = strongly agree	5 = strongly agree		Complete	2025-01-07 13:48:59	4 = agree	4 = agree	3 = neutral		Complete	2025-01-07 13:50:19	4 = agree	2 = disagree
263		2025-01-07 14:05:20	Complete	2025-01-07 14:06:06	Unchecked	Checked	Unchecked	Unchecked	Unchecked	Unchecked	Unchecked	Unchecked	Unchecked	Checked	Unchecked	Unchecked	Checked	GPT4o, Claude	Checked	Unchecked	Unchecked	Checked	Checked	Unchecked	Checked	Unchecked	Unchecked	Unchecked	Unchecked	Unchecked		A few times a week		Complete	2025-01-07 14:06:19	4 = agree	4 = agree	3 = neutral		Complete	2025-01-07 14:07:08	2 = disagree	4 = agree	3 = neutral		Complete	2025-01-07 14:07:38	4 = agree	1 = strongly disagree
264		2025-01-07 14:11:09	Complete	2025-01-07 14:11:29	Checked	Unchecked	Unchecked	Unchecked	Unchecked	Unchecked	Unchecked	Unchecked	Unchecked	Unchecked	Unchecked	Unchecked	Unchecked		Unchecked	Unchecked	Unchecked	Unchecked	Unchecked	Unchecked	Checked	Unchecked	Unchecked	Unchecked	Unchecked	Unchecked		A few times a month		Complete						Incomplete						Incomplete
265		2025-01-07 14:21:39	Complete	2025-01-07 14:21:50	Unchecked	Unchecked	Unchecked	Unchecked	Unchecked	Unchecked	Unchecked	Unchecked	Unchecked	Unchecked	Unchecked	Checked	Unchecked		Unchecked	Unchecked	Unchecked	Unchecked	Unchecked	Unchecked	Unchecked	Unchecked	Unchecked	Unchecked	Unchecked	Unchecked				Complete	2025-01-07 14:22:32	3 = neutral	3 = neutral	3 = neutral	I have no experience	Complete	2025-01-07 14:23:00	3 = neutral	3 = neutral	3 = neutral	I have no knowlwdge	Complete
266		2025-01-07 14:54:38	Complete	2025-01-07 14:54:45	Unchecked	Unchecked	Unchecked	Unchecked	Unchecked	Unchecked	Unchecked	Unchecked	Unchecked	Unchecked	Unchecked	Checked	Unchecked		Unchecked	Unchecked	Unchecked	Unchecked	Unchecked	Unchecked	Unchecked	Unchecked	Unchecked	Unchecked	Unchecked	Unchecked				Complete	2025-01-07 14:55:02	2 = disagree	2 = disagree	2 = disagree		Complete	2025-01-07 14:55:15	2 = disagree	2 = disagree	2 = disagree		Complete	2025-01-07 14:59:48	2 = disagree	2 = disagree
269		2025-01-07 15:30:43	Complete	2025-01-07 15:30:52	Unchecked	Unchecked	Unchecked	Unchecked	Unchecked	Unchecked	Unchecked	Unchecked	Unchecked	Unchecked	Unchecked	Checked	Unchecked		Unchecked	Unchecked	Unchecked	Unchecked	Unchecked	Unchecked	Unchecked	Unchecked	Unchecked	Unchecked	Unchecked	Unchecked				Complete	2025-01-07 15:31:09	3 = neutral	3 = neutral	4 = agree		Complete	2025-01-07 15:37:55	3 = neutral	3 = neutral	3 = neutral		Complete	2025-01-07 15:38:27	3 = neutral	4 = agree
270		2025-01-07 15:41:40	Complete	2025-01-07 15:42:13	Unchecked	Checked	Unchecked	Unchecked	Unchecked	Unchecked	Unchecked	Unchecked	Unchecked	Unchecked	Unchecked	Unchecked	Unchecked		Unchecked	Unchecked	Unchecked	Unchecked	Unchecked	Unchecked	Checked	Unchecked	Unchecked	Checked	Unchecked	Unchecked		Every-day		Complete	2025-01-07 15:42:42	4 = agree	4 = agree	4 = agree		Complete	2025-01-07 15:43:17	2 = disagree	2 = disagree	2 = disagree		Complete	2025-01-07 15:44:32	2 = disagree	5 = strongly agree
271		2025-01-07 15:50:36	Complete	2025-01-07 16:05:40	Unchecked	Checked	Unchecked	Unchecked	Unchecked	Unchecked	Unchecked	Unchecked	Unchecked	Unchecked	Unchecked	Unchecked	Unchecked		Unchecked	Unchecked	Unchecked	Unchecked	Unchecked	Unchecked	Unchecked	Unchecked	Unchecked	Unchecked	Unchecked	Checked	personal use for texts, letters	A few times a month		Complete	2025-01-07 16:05:58	5 = strongly agree	5 = strongly agree	5 = strongly agree		Complete	2025-01-07 16:06:22	4 = agree	4 = agree	4 = agree		Complete	2025-01-07 16:07:25	4 = agree	5 = strongly agree
272		2025-01-07 15:56:48	Complete	2025-01-07 15:57:21	Unchecked	Unchecked	Unchecked	Unchecked	Unchecked	Unchecked	Unchecked	Unchecked	Unchecked	Unchecked	Checked	Unchecked	Unchecked		Unchecked	Unchecked	Unchecked	Unchecked	Unchecked	Checked	Unchecked	Unchecked	Unchecked	Unchecked	Unchecked	Unchecked		A few times a week		Complete	2025-01-07 15:58:05	4 = agree	4 = agree	4 = agree	Will be better once ambient AI can pend orders as we are conversing with patients in the room.	Complete	2025-01-07 15:58:19	3 = neutral	4 = agree	3 = neutral		Complete	2025-01-07 15:58:48	4 = agree	3 = neutral
273		2025-01-07 16:14:36	Complete	2025-01-07 16:15:04	Unchecked	Checked	Unchecked	Unchecked	Unchecked	Unchecked	Unchecked	Unchecked	Unchecked	Unchecked	Unchecked	Unchecked	Unchecked		Unchecked	Unchecked	Unchecked	Unchecked	Unchecked	Unchecked	Unchecked	Unchecked	Unchecked	Unchecked	Unchecked	Checked		Never		Complete	2025-01-07 16:15:31	4 = agree	3 = neutral	3 = neutral		Complete	2025-01-07 16:15:50	2 = disagree	2 = disagree	3 = neutral		Complete	2025-01-07 16:16:04
274		2025-01-07 17:06:56	Complete	2025-01-07 17:07:36	Unchecked	Checked	Unchecked	Unchecked	Unchecked	Unchecked	Unchecked	Unchecked	Unchecked	Unchecked	Unchecked	Unchecked	Unchecked		Unchecked	Unchecked	Unchecked	Unchecked	Unchecked	Unchecked	Unchecked	Unchecked	Unchecked	Checked	Unchecked	Unchecked		A few times a week		Complete	2025-01-07 17:08:07	5 = strongly agree	3 = neutral	3 = neutral		Complete	2025-01-07 17:08:28	3 = neutral	2 = disagree	3 = neutral		Complete	2025-01-07 17:09:03	2 = disagree	5 = strongly agree
275		2025-01-07 17:22:01	Complete	2025-01-07 17:23:22	Unchecked	Checked	Unchecked	Unchecked	Checked	Unchecked	Unchecked	Unchecked	Unchecked	Checked	Unchecked	Unchecked	Unchecked		Unchecked	Unchecked	Unchecked	Unchecked	Unchecked	Unchecked	Checked	Unchecked	Unchecked	Checked	Checked	Checked	Research - finding and summarizing articles	Almost every day		Complete	2025-01-07 17:24:40	3 = neutral	3 = neutral	4 = agree	Generative AI will help with management of information and as an adjunct to diagnosis and treatment.	Complete	2025-01-07 17:26:40	3 = neutral	3 = neutral	2 = disagree		Complete	2025-01-07 17:28:22	4 = agree	3 = neutral
277		2025-01-07 20:25:15	Complete	2025-01-07 20:40:04	Checked	Checked	Unchecked	Unchecked	Unchecked	Unchecked	Unchecked	Unchecked	Unchecked	Unchecked	Unchecked	Unchecked	Checked	Claude	Unchecked	Unchecked	Unchecked	Unchecked	Unchecked	Unchecked	Checked	Unchecked	Unchecked	Unchecked	Unchecked	Checked	Data analytics/coding language Grant writting	Almost every day		Complete	2025-01-07 20:40:24	5 = strongly agree	5 = strongly agree	5 = strongly agree		Complete	2025-01-07 20:40:59	4 = agree	4 = agree	3 = neutral		Complete	2025-01-07 20:41:41	4 = agree	2 = disagree
278		2025-01-07 20:44:55	Complete	2025-01-07 20:46:06	Unchecked	Unchecked	Unchecked	Unchecked	Unchecked	Unchecked	Unchecked	Unchecked	Unchecked	Unchecked	Checked	Unchecked	Unchecked		Unchecked	Unchecked	Unchecked	Checked	Unchecked	Unchecked	Unchecked	Unchecked	Unchecked	Unchecked	Unchecked	Unchecked		Every-day		Complete	2025-01-07 20:46:34	5 = strongly agree	5 = strongly agree	3 = neutral		Complete	2025-01-07 20:47:10	3 = neutral	4 = agree	3 = neutral		Complete	2025-01-07 20:48:15	3 = neutral	4 = agree
279		2025-01-07 21:00:33	Complete	2025-01-07 21:00:54	Unchecked	Unchecked	Unchecked	Unchecked	Unchecked	Unchecked	Unchecked	Unchecked	Unchecked	Unchecked	Unchecked	Checked	Unchecked		Unchecked	Unchecked	Unchecked	Unchecked	Unchecked	Unchecked	Unchecked	Unchecked	Unchecked	Unchecked	Unchecked	Unchecked				Complete	2025-01-07 21:01:11	4 = agree	4 = agree	4 = agree		Complete						Incomplete
280		2025-01-07 21:06:16	Complete	2025-01-07 21:06:48	Checked	Checked	Checked	Unchecked	Unchecked	Unchecked	Unchecked	Unchecked	Unchecked	Unchecked	Unchecked	Unchecked	Unchecked		Unchecked	Unchecked	Unchecked	Checked	Unchecked	Unchecked	Checked	Unchecked	Unchecked	Unchecked	Unchecked	Unchecked		A few times a week		Complete	2025-01-07 21:07:14	5 = strongly agree	5 = strongly agree	5 = strongly agree	I'm really loving my experiences to date with generative AI technologies. Very exciting stuff!	Complete	2025-01-07 21:08:21	5 = strongly agree	5 = strongly agree	4 = agree	I do think that generative AI is empathetic and lovely to deal with - so good for both patients and physicians in the way the interactions feel. That will have an effect.	Complete	2025-01-07 21:09:08	3 = neutral	3 = neutral
281		2025-01-07 22:46:47	Complete	2025-01-07 22:47:14	Unchecked	Checked	Unchecked	Unchecked	Unchecked	Unchecked	Unchecked	Unchecked	Unchecked	Unchecked	Unchecked	Unchecked	Unchecked		Unchecked	Unchecked	Unchecked	Unchecked	Unchecked	Unchecked	Checked	Unchecked	Unchecked	Unchecked	Unchecked	Unchecked		A few times a month		Complete	2025-01-07 22:47:45	3 = neutral	1 = strongly disagree	3 = neutral		Complete	2025-01-07 22:48:14	2 = disagree	2 = disagree	3 = neutral		Complete	2025-01-07 22:54:44	2 = disagree	4 = agree
282		2025-01-08 06:31:21	Complete	2025-01-08 06:31:33	Unchecked	Unchecked	Unchecked	Unchecked	Unchecked	Unchecked	Unchecked	Unchecked	Unchecked	Unchecked	Unchecked	Checked	Unchecked		Unchecked	Unchecked	Unchecked	Unchecked	Unchecked	Unchecked	Unchecked	Unchecked	Unchecked	Unchecked	Unchecked	Unchecked				Complete						Incomplete						Incomplete
283		2025-01-08 09:31:29	Complete	2025-01-08 09:32:12	Checked	Unchecked	Unchecked	Unchecked	Unchecked	Unchecked	Unchecked	Unchecked	Unchecked	Unchecked	Unchecked	Unchecked	Unchecked		Unchecked	Unchecked	Unchecked	Unchecked	Checked	Unchecked	Checked	Unchecked	Unchecked	Unchecked	Unchecked	Unchecked		Less than once a month		Complete	2025-01-08 09:32:30	4 = agree	3 = neutral	4 = agree		Complete	2025-01-08 09:33:01	3 = neutral	3 = neutral	3 = neutral		Complete	2025-01-08 09:33:45	4 = agree	4 = agree
284		2025-01-08 11:04:04	Complete	2025-01-08 11:04:43	Unchecked	Unchecked	Unchecked	Unchecked	Unchecked	Unchecked	Unchecked	Unchecked	Unchecked	Unchecked	Unchecked	Unchecked	Checked	OpenEvidence.com	Checked	Checked	Checked	Unchecked	Unchecked	Unchecked	Unchecked	Unchecked	Unchecked	Unchecked	Unchecked	Unchecked		A few times a week		Complete	2025-01-08 11:04:57	5 = strongly agree	3 = neutral	4 = agree		Complete	2025-01-08 11:05:16	3 = neutral	3 = neutral	3 = neutral		Complete	2025-01-08 11:05:59	4 = agree	4 = agree
285		2025-01-08 11:42:16	Complete	2025-01-08 11:42:37	Unchecked	Unchecked	Unchecked	Unchecked	Unchecked	Unchecked	Unchecked	Unchecked	Unchecked	Unchecked	Unchecked	Checked	Unchecked		Unchecked	Unchecked	Unchecked	Unchecked	Unchecked	Unchecked	Unchecked	Unchecked	Unchecked	Unchecked	Unchecked	Unchecked				Complete	2025-01-08 11:42:50	4 = agree	2 = disagree	4 = agree		Complete	2025-01-08 11:43:14	4 = agree	2 = disagree	3 = neutral		Complete	2025-01-08 11:43:55	4 = agree	2 = disagree
286		2025-01-08 12:40:28	Complete	2025-01-08 12:40:51	Checked	Unchecked	Unchecked	Unchecked	Unchecked	Unchecked	Unchecked	Unchecked	Unchecked	Unchecked	Unchecked	Unchecked	Unchecked		Unchecked	Unchecked	Unchecked	Unchecked	Unchecked	Unchecked	Checked	Unchecked	Unchecked	Unchecked	Unchecked	Unchecked		Less than once a month		Complete	2025-01-08 12:41:05	4 = agree	2 = disagree	3 = neutral		Complete	2025-01-08 12:41:23	3 = neutral	3 = neutral	2 = disagree		Complete	2025-01-08 12:41:59	2 = disagree	4 = agree
287		2025-01-08 17:24:43	Complete	2025-01-08 17:24:54	Unchecked	Unchecked	Unchecked	Unchecked	Unchecked	Unchecked	Unchecked	Unchecked	Unchecked	Unchecked	Unchecked	Checked	Unchecked		Unchecked	Unchecked	Unchecked	Unchecked	Unchecked	Unchecked	Unchecked	Unchecked	Unchecked	Unchecked	Unchecked	Unchecked				Complete	2025-01-08 17:25:12	2 = disagree	2 = disagree	3 = neutral		Complete	2025-01-08 17:25:39	3 = neutral	1 = strongly disagree	3 = neutral		Complete
288		2025-01-08 19:15:05	Complete	2025-01-08 19:15:15	Unchecked	Unchecked	Unchecked	Unchecked	Unchecked	Unchecked	Unchecked	Unchecked	Unchecked	Unchecked	Unchecked	Checked	Unchecked		Unchecked	Unchecked	Unchecked	Unchecked	Unchecked	Unchecked	Unchecked	Unchecked	Unchecked	Unchecked	Unchecked	Unchecked				Complete	2025-01-08 19:15:45	3 = neutral	2 = disagree	3 = neutral		Complete	2025-01-08 19:16:43	2 = disagree	2 = disagree	2 = disagree		Complete
289		2025-01-08 20:16:24	Complete	2025-01-08 20:16:31	Unchecked	Unchecked	Unchecked	Unchecked	Unchecked	Unchecked	Unchecked	Unchecked	Unchecked	Unchecked	Unchecked	Checked	Unchecked		Unchecked	Unchecked	Unchecked	Unchecked	Unchecked	Unchecked	Unchecked	Unchecked	Unchecked	Unchecked	Unchecked	Unchecked				Complete	2025-01-08 20:16:43	4 = agree	4 = agree	4 = agree		Complete	2025-01-08 20:16:59	4 = agree	4 = agree	3 = neutral		Complete	2025-01-08 20:18:22	3 = neutral	4 = agree
290		2025-01-09 14:01:40	Complete	2025-01-09 14:01:51	Unchecked	Unchecked	Unchecked	Unchecked	Unchecked	Unchecked	Unchecked	Unchecked	Unchecked	Unchecked	Unchecked	Checked	Unchecked		Unchecked	Unchecked	Unchecked	Unchecked	Unchecked	Unchecked	Unchecked	Unchecked	Unchecked	Unchecked	Unchecked	Unchecked				Complete						Incomplete						Incomplete
291		2025-01-12 16:35:08	Complete	2025-01-12 16:39:02	Unchecked	Unchecked	Unchecked	Unchecked	Unchecked	Unchecked	Unchecked	Unchecked	Unchecked	Unchecked	Unchecked	Unchecked	Checked	CHATgpt by open ai	Unchecked	Unchecked	Unchecked	Unchecked	Unchecked	Unchecked	Checked	Unchecked	Unchecked	Unchecked	Unchecked	Unchecked		Less than once a month		Complete	2025-01-12 16:39:47	3 = neutral	3 = neutral	4 = agree		Complete	2025-01-12 16:40:47	3 = neutral	4 = agree	3 = neutral		Complete	2025-01-12 16:42:53	3 = neutral	4 = agree
292		2025-01-14 07:28:47	Complete	2025-01-14 07:29:42	Unchecked	Checked	Unchecked	Unchecked	Unchecked	Unchecked	Unchecked	Unchecked	Unchecked	Unchecked	Unchecked	Unchecked	Checked	openevidence, AI Clinical Key	Checked	Unchecked	Unchecked	Checked	Checked	Unchecked	Unchecked	Unchecked	Unchecked	Checked	Unchecked	Unchecked		Every-day		Complete	2025-01-14 07:30:08	4 = agree	3 = neutral	3 = neutral		Complete	2025-01-14 07:30:37	3 = neutral	2 = disagree	3 = neutral		Complete	2025-01-14 07:31:20	3 = neutral	5 = strongly agree
293		2025-01-16 20:22:18	Complete	2025-01-16 20:22:47	Unchecked	Unchecked	Unchecked	Unchecked	Unchecked	Unchecked	Unchecked	Unchecked	Unchecked	Unchecked	Unchecked	Checked	Unchecked		Unchecked	Unchecked	Unchecked	Unchecked	Unchecked	Unchecked	Unchecked	Unchecked	Unchecked	Unchecked	Unchecked	Unchecked				Complete	2025-01-16 20:23:02	5 = strongly agree	4 = agree	4 = agree		Complete	2025-01-16 20:23:23	4 = agree	4 = agree	3 = neutral		Complete	2025-01-16 20:24:14	3 = neutral	2 = disagree
294		2025-01-17 14:03:54	Complete	2025-01-17 14:04:17	Unchecked	Unchecked	Unchecked	Unchecked	Unchecked	Unchecked	Unchecked	Unchecked	Unchecked	Unchecked	Unchecked	Checked	Unchecked		Unchecked	Unchecked	Unchecked	Unchecked	Unchecked	Unchecked	Unchecked	Unchecked	Unchecked	Unchecked	Unchecked	Unchecked				Complete	2025-01-17 14:05:00	3 = neutral	2 = disagree	4 = agree	has potential to improve some aspects of care and commnication, but only if structural support provided	Complete	2025-01-17 14:05:15	2 = disagree	2 = disagree	2 = disagree		Complete	2025-01-17 14:05:42	2 = disagree	4 = agree
295		2025-01-19 22:21:52	Complete	2025-01-19 22:21:57	Unchecked	Unchecked	Unchecked	Unchecked	Unchecked	Unchecked	Unchecked	Unchecked	Unchecked	Unchecked	Unchecked	Checked	Unchecked		Unchecked	Unchecked	Unchecked	Unchecked	Unchecked	Unchecked	Unchecked	Unchecked	Unchecked	Unchecked	Unchecked	Unchecked				Complete	2025-01-19 22:22:08	4 = agree	3 = neutral	4 = agree		Complete	2025-01-19 22:22:27	3 = neutral	3 = neutral	4 = agree		Complete	2025-01-19 22:23:00	4 = agree	2 = disagree
Complete?	Survey Identifier	Survey Timestamp	Complete?	Survey Timestamp	What kind of generative artificial intelligence (AI) tools do you use? (choice=ChatGPT3.5)	What kind of generative artificial intelligence (AI) tools do you use? (choice=ChatGPT4)	What kind of generative artificial intelligence (AI) tools do you use? (choice=Copilot)	What kind of generative artificial intelligence (AI) tools do you use? (choice=Gemini)	What kind of generative artificial intelligence (AI) tools do you use? (choice=BING AI)	What kind of generative artificial intelligence (AI) tools do you use? (choice=BIOGPT)	What kind of generative artificial intelligence (AI) tools do you use? (choice=Jasper)	What kind of generative artificial intelligence (AI) tools do you use? (choice=Abridges Galen)	What kind of generative artificial intelligence (AI) tools do you use? (choice=Cloud)	What kind of generative artificial intelligence (AI) tools do you use? (choice=Perplexity)	What kind of generative artificial intelligence (AI) tools do you use? (choice=Nuance DAX)	What kind of generative artificial intelligence (AI) tools do you use? (choice=None)	What kind of generative artificial intelligence (AI) tools do you use? (choice=Others)	If 'Others,' please specify:	For what purpose do you use them? (choice=Diagnostic assistance)	For what purpose do you use them? (choice=Patient management)	For what purpose do you use them? (choice=Treatment planning)	For what purpose do you use them? (choice=Clinical documentation)	For what purpose do you use them? (choice=Patient education)	For what purpose do you use them? (choice=Summarizing patient data from electronic health records)	For what purpose do you use them? (choice=Writing letters/emails)	For what purpose do you use them? (choice=Enhancing communication with patients)	For what purpose do you use them? (choice=Mental health support)	For what purpose do you use them? (choice=Continued education)	For what purpose do you use them? (choice=Managing calendars)	For what purpose do you use them? (choice=Others)	If 'Others,' please specify:	How often do you use generative AI tools in your regular work?	If 'Other,' please specify:	Complete?	Survey Timestamp	Generative AI will be a useful tool to increase the time physicians have for patient interaction.	Generative AI technologies will be a useful tool to support empathetic care.	In general, generative AI technologies will improve patient care.	Additional comments:	Complete?	Survey Timestamp	Physicians' use of generative AI technologies will positively affect patients' trust in their clinical decisions.	Physicians' use of generative AI technologies will enhance the development of a strong patient-physician relationship.	The placebo effect refers to a beneficial health outcome caused by a patient's positive treatment expectations. Physicians' use of Generative AI technologies can augment the placebo effect, by increasing patient confidence in their treatment.	Additional comments:	Complete?	Survey Timestamp	AI technologies in clinical settings (eg., generative AI chatbots) can aid patients in selecting treatments.	AI technologies in clinical settings (eg., generative AI chatbots) should only serve as support aids to physicians rather than directly interacting with patients.
					55	99	30	24	8	1	4	4	5	12	28	85	20		29	9	10	51	32	10	95	26	0	34	3	40		11				6	18	4				7	8	9				6	2
					196	0																										42				16	54	11				54	55	58				36	29
																																45				52	89	76				111	105	108				71	33
																																39				110	47	95				39	43	44				88	93
																																15				45	22	44				12	12	4				10	53
																																9				22	21	21				28	28	28				40	41
																																89
[truncated: 17 more columns]

## Sheet: Incomplete Responses 2-25-2025
excluded surveys: 1st 3 were trials from our team. The rest of excluded surveys are blank - no answers. 366 total of returned surveys (369-3 from our team). 47 - excluded - blank - total 319 - complete surveys
Complete?	Survey Identifier	Survey Timestamp	Complete?	Survey Timestamp	What kind of generative artificial intelligence (AI) tools do you use? (choice=ChatGPT3.5)	What kind of generative artificial intelligence (AI) tools do you use? (choice=ChatGPT4)	What kind of generative artificial intelligence (AI) tools do you use? (choice=Copilot)	What kind of generative artificial intelligence (AI) tools do you use? (choice=Gemini)	What kind of generative artificial intelligence (AI) tools do you use? (choice=BING AI)	What kind of generative artificial intelligence (AI) tools do you use? (choice=BIOGPT)	What kind of generative artificial intelligence (AI) tools do you use? (choice=Jasper)	What kind of generative artificial intelligence (AI) tools do you use? (choice=Abridges Galen)	What kind of generative artificial intelligence (AI) tools do you use? (choice=Cloud)	What kind of generative artificial intelligence (AI) tools do you use? (choice=Perplexity)	What kind of generative artificial intelligence (AI) tools do you use? (choice=Nuance DAX)	What kind of generative artificial intelligence (AI) tools do you use? (choice=None)	What kind of generative artificial intelligence (AI) tools do you use? (choice=Others)	If 'Others,' please specify:	For what purpose do you use them? (choice=Diagnostic assistance)	For what purpose do you use them? (choice=Patient management)	For what purpose do you use them? (choice=Treatment planning)	For what purpose do you use them? (choice=Clinical documentation)	For what purpose do you use them? (choice=Patient education)	For what purpose do you use them? (choice=Summarizing patient data from electronic health records)	For what purpose do you use them? (choice=Writing letters/emails)	For what purpose do you use them? (choice=Enhancing communication with patients)	For what purpose do you use them? (choice=Mental health support)	For what purpose do you use them? (choice=Continued education)	For what purpose do you use them? (choice=Managing calendars)	For what purpose do you use them? (choice=Others)	If 'Others,' please specify:	How often do you use generative AI tools in your regular work?	If 'Other,' please specify:	Complete?	Survey Timestamp	Generative AI will be a useful tool to increase the time physicians have for patient interaction.	Generative AI technologies will be a useful tool to support empathetic care.	In general, generative AI technologies will improve patient care.	Additional comments:	Complete?	Survey Timestamp	Physicians' use of generative AI technologies will positively affect patients' trust in their clinical decisions.	Physicians' use of generative AI technologies will enhance the development of a strong patient-physician relationship.	The placebo effect refers to a beneficial health outcome caused by a patient's positive treatment expectations. Physicians' use of Generative AI technologies can augment the placebo effect, by increasing patient confidence in their treatment.	Additional comments:	Complete?	Survey Timestamp	AI technologies in clinical settings (eg., generative AI chatbots) can aid patients in selecting treatments.	AI technologies in clinical settings (eg., generative AI chatbots) should only serve as support aids to physicians rather than directly interacting with patients.
Complete?	Survey Identifier	Survey Timestamp	Complete?2	Survey Timestamp3	What kind of generative artificial intelligence (AI) tools do you use? (choice=ChatGPT3.5)	What kind of generative artificial intelligence (AI) tools do you use? (choice=ChatGPT4)	What kind of generative artificial intelligence (AI) tools do you use? (choice=Copilot)	What kind of generative artificial intelligence (AI) tools do you use? (choice=Gemini)	What kind of generative artificial intelligence (AI) tools do you use? (choice=BING AI)	What kind of generative artificial intelligence (AI) tools do you use? (choice=BIOGPT)	What kind of generative artificial intelligence (AI) tools do you use? (choice=Jasper)	What kind of generative artificial intelligence (AI) tools do you use? (choice=Abridges Galen)	What kind of generative artificial intelligence (AI) tools do you use? (choice=Cloud)	What kind of generative artificial intelligence (AI) tools do you use? (choice=Perplexity)	What kind of generative artificial intelligence (AI) tools do you use? (choice=Nuance DAX)	What kind of generative artificial intelligence (AI) tools do you use? (choice=None)	What kind of generative artificial intelligence (AI) tools do you use? (choice=Others)	If 'Others,' please specify:	For what purpose do you use them? (choice=Diagnostic assistance)	For what purpose do you use them? (choice=Patient management)	For what purpose do you use them? (choice=Treatment planning)	For what purpose do you use them? (choice=Clinical documentation)	For what purpose do you use them? (choice=Patient education)	For what purpose do you use them? (choice=Summarizing patient data from electronic health records)	For what purpose do you use them? (choice=Writing letters/emails)	For what purpose do you use them? (choice=Enhancing communication with patients)	For what purpose do you use them? (choice=Mental health support)	For what purpose do you use them? (choice=Continued education)	For what purpose do you use them? (choice=Managing calendars)	For what purpose do you use them? (choice=Others)	If 'Others,' please specify:4	How often do you use generative AI tools in your regular work?	If 'Other,' please specify:	Complete?5	Survey Timestamp6	Generative AI will be a useful tool to increase the time physicians have for patient interaction.	Generative AI technologies will be a useful tool to support empathetic care.	In general, generative AI technologies will improve patient care.	Additional comments:	Complete?7	Survey Timestamp8	Physicians' use of generative AI technologies will positively affect patients' trust in their clinical decisions.	Physicians' use of generative AI technologies will enhance the development of a strong patient-physician relationship.	The placebo effect refers to a beneficial health outcome caused by a patient's positive treatment expectations. Physicians' use of Generative AI technologies can augment the placebo effect, by increasing patient confidence in their treatment.	Additional comments:9	Complete?10	Survey Timestamp11	AI technologies in clinical settings (eg., generative AI chatbots) can aid patients in selecting treatments.	AI technologies in clinical settings (eg., generative AI chatbots) should only serve as support aids to physicians rather than directly interacting with patients.
1		2024-07-25 18:53:20	Complete	2024-07-25 18:53:48	Unchecked	Unchecked	Unchecked	Unchecked	Unchecked	Unchecked	Checked	Unchecked	Unchecked	Unchecked	Unchecked	Unchecked	Unchecked		Unchecked	Unchecked	Unchecked	Unchecked	Unchecked	Unchecked	Unchecked	Unchecked	Unchecked	Unchecked	Unchecked	Unchecked				Complete						Incomplete						Incomplete
2		2024-07-25 18:54:54	Complete		Unchecked	Unchecked	Unchecked	Unchecked	Unchecked	Unchecked	Unchecked	Unchecked	Unchecked	Unchecked	Unchecked	Unchecked	Unchecked		Unchecked	Unchecked	Unchecked	Unchecked	Unchecked	Unchecked	Unchecked	Unchecked	Unchecked	Unchecked	Unchecked	Unchecked				Incomplete						Incomplete						Incomplete
3		2024-07-26 04:00:22	Complete	2024-07-26 04:01:11	Unchecked	Checked	Unchecked	Unchecked	Unchecked	Unchecked	Unchecked	Unchecked	Unchecked	Unchecked	Unchecked	Unchecked	Unchecked		Unchecked	Unchecked	Unchecked	Checked	Unchecked	Checked	Unchecked	Unchecked	Unchecked	Checked	Unchecked	Checked	oio lj;	Almost every day		Complete	2024-07-26 04:03:01	4 = agree	3 = neutral	2 = disagree		Complete	2024-07-26 04:03:15	3 = neutral	2 = disagree	4 = agree		Complete	2024-07-26 04:03:29	1 = strongly disagree	3 = neutral
5		2024-08-13 16:12:52	Complete		Unchecked	Unchecked	Unchecked	Unchecked	Unchecked	Unchecked	Unchecked	Unchecked	Unchecked	Unchecked	Unchecked	Unchecked	Unchecked		Unchecked	Unchecked	Unchecked	Unchecked	Unchecked	Unchecked	Unchecked	Unchecked	Unchecked	Unchecked	Unchecked	Unchecked				Incomplete						Incomplete						Incomplete
8		2024-08-21 10:39:53	Complete		Unchecked	Unchecked	Unchecked	Unchecked	Unchecked	Unchecked	Unchecked	Unchecked	Unchecked	Unchecked	Unchecked	Unchecked	Unchecked		Unchecked	Unchecked	Unchecked	Unchecked	Unchecked	Unchecked	Unchecked	Unchecked	Unchecked	Unchecked	Unchecked	Unchecked				Incomplete						Incomplete						Incomplete
15		2024-09-20 09:05:43	Complete	2024-09-20 09:11:25	Unchecked	Unchecked	Unchecked	Unchecked	Unchecked	Unchecked	Unchecked	Unchecked	Unchecked	Unchecked	Unchecked	Unchecked	Unchecked		Unchecked	Unchecked	Unchecked	Unchecked	Unchecked	Unchecked	Unchecked	Unchecked	Unchecked	Unchecked	Unchecked	Unchecked				Complete						Incomplete						Incomplete
16		2024-10-01 15:15:35	Complete		Unchecked	Unchecked	Unchecked	Unchecked	Unchecked	Unchecked	Unchecked	Unchecked	Unchecked	Unchecked	Unchecked	Unchecked	Unchecked		Unchecked	Unchecked	Unchecked	Unchecked	Unchecked	Unchecked	Unchecked	Unchecked	Unchecked	Unchecked	Unchecked	Unchecked				Incomplete						Incomplete						Incomplete
17		2024-10-01 15:16:41	Complete		Unchecked	Unchecked	Unchecked	Unchecked	Unchecked	Unchecked	Unchecked	Unchecked	Unchecked	Unchecked	Unchecked	Unchecked	Unchecked		Unchecked	Unchecked	Unchecked	Unchecked	Unchecked	Unchecked	Unchecked	Unchecked	Unchecked	Unchecked	Unchecked	Unchecked				Incomplete						Incomplete						Incomplete
18		2024-10-01 15:21:02	Complete		Unchecked	Unchecked	Unchecked	Unchecked	Unchecked	Unchecked	Unchecked	Unchecked	Unchecked	Unchecked	Unchecked	Unchecked	Unchecked		Unchecked	Unchecked	Unchecked	Unchecked	Unchecked	Unchecked	Unchecked	Unchecked	Unchecked	Unchecked	Unchecked	Unchecked				Incomplete						Incomplete						Incomplete
19		2024-10-01 15:23:08	Complete		Unchecked	Unchecked	Unchecked	Unchecked	Unchecked	Unchecked	Unchecked	Unchecked	Unchecked	Unchecked	Unchecked	Unchecked	Unchecked		Unchecked	Unchecked	Unchecked	Unchecked	Unchecked	Unchecked	Unchecked	Unchecked	Unchecked	Unchecked	Unchecked	Unchecked				Incomplete						Incomplete						Incomplete
24		2024-10-21 14:31:15	Complete		Unchecked	Unchecked	Unchecked	Unchecked	Unchecked	Unchecked	Unchecked	Unchecked	Unchecked	Unchecked	Unchecked	Unchecked	Unchecked		Unchecked	Unchecked	Unchecked	Unchecked	Unchecked	Unchecked	Unchecked	Unchecked	Unchecked	Unchecked	Unchecked	Unchecked				Incomplete						Incomplete						Incomplete
25		2024-10-22 04:46:20	Complete		Unchecked	Unchecked	Unchecked	Unchecked	Unchecked	Unchecked	Unchecked	Unchecked	Unchecked	Unchecked	Unchecked	Unchecked	Unchecked		Unchecked	Unchecked	Unchecked	Unchecked	Unchecked	Unchecked	Unchecked	Unchecked	Unchecked	Unchecked	Unchecked	Unchecked				Incomplete						Incomplete						Incomplete
29		2024-10-22 15:50:01	Complete		Unchecked	Unchecked	Unchecked	Unchecked	Unchecked	Unchecked	Unchecked	Unchecked	Unchecked	Unchecked	Unchecked	Unchecked	Unchecked		Unchecked	Unchecked	Unchecked	Unchecked	Unchecked	Unchecked	Unchecked	Unchecked	Unchecked	Unchecked	Unchecked	Unchecked				Incomplete						Incomplete						Incomplete
30		2024-10-23 00:37:06	Complete		Unchecked	Unchecked	Unchecked	Unchecked	Unchecked	Unchecked	Unchecked	Unchecked	Unchecked	Unchecked	Unchecked	Unchecked	Unchecked		Unchecked	Unchecked	Unchecked	Unchecked	Unchecked	Unchecked	Unchecked	Unchecked	Unchecked	Unchecked	Unchecked	Unchecked				Incomplete						Incomplete						Incomplete
33		2024-12-03 19:24:34	Complete		Unchecked	Unchecked	Unchecked	Unchecked	Unchecked	Unchecked	Unchecked	Unchecked	Unchecked	Unchecked	Unchecked	Unchecked	Unchecked		Unchecked	Unchecked	Unchecked	Unchecked	Unchecked	Unchecked	Unchecked	Unchecked	Unchecked	Unchecked	Unchecked	Unchecked				Incomplete						Incomplete						Incomplete
34		2024-12-03 19:27:48	Complete		Unchecked	Unchecked	Unchecked	Unchecked	Unchecked	Unchecked	Unchecked	Unchecked	Unchecked	Unchecked	Unchecked	Unchecked	Unchecked		Unchecked	Unchecked	Unchecked	Unchecked	Unchecked	Unchecked	Unchecked	Unchecked	Unchecked	Unchecked	Unchecked	Unchecked				Incomplete						Incomplete						Incomplete
45		2024-12-03 20:18:27	Complete		Unchecked	Unchecked	Unchecked	Unchecked	Unchecked	Unchecked	Unchecked	Unchecked	Unchecked	Unchecked	Unchecked	Unchecked	Unchecked		Unchecked	Unchecked	Unchecked	Unchecked	Unchecked	Unchecked	Unchecked	Unchecked	Unchecked	Unchecked	Unchecked	Unchecked				Incomplete						Incomplete						Incomplete
68		2024-12-04 05:27:45	Complete	2024-12-04 05:27:52	Unchecked	Unchecked	Unchecked	Unchecked	Unchecked	Unchecked	Unchecked	Unchecked	Unchecked	Unchecked	Unchecked	Unchecked	Unchecked		Unchecked	Unchecked	Unchecked	Unchecked	Unchecked	Unchecked	Unchecked	Unchecked	Unchecked	Unchecked	Unchecked	Unchecked				Complete	2024-12-04 05:27:57					Complete	2024-12-04 05:28:04					Complete
70		2024-12-04 07:26:35	Complete		Unchecked	Unchecked	Unchecked	Unchecked	Unchecked	Unchecked	Unchecked	Unchecked	Unchecked	Unchecked	Unchecked	Unchecked	Unchecked		Unchecked	Unchecked	Unchecked	Unchecked	Unchecked	Unchecked	Unchecked	Unchecked	Unchecked	Unchecked	Unchecked	Unchecked				Incomplete						Incomplete						Incomplete
77		2024-12-04 08:26:33	Complete		Unchecked	Unchecked	Unchecked	Unchecked	Unchecked	Unchecked	Unchecked	Unchecked	Unchecked	Unchecked	Unchecked	Unchecked	Unchecked		Unchecked	Unchecked	Unchecked	Unchecked	Unchecked	Unchecked	Unchecked	Unchecked	Unchecked	Unchecked	Unchecked	Unchecked				Incomplete						Incomplete						Incomplete
81		2024-12-04 08:52:38	Complete		Unchecked	Unchecked	Unchecked	Unchecked	Unchecked	Unchecked	Unchecked	Unchecked	Unchecked	Unchecked	Unchecked	Unchecked	Unchecked		Unchecked	Unchecked	Unchecked	Unchecked	Unchecked	Unchecked	Unchecked	Unchecked	Unchecked	Unchecked	Unchecked	Unchecked				Incomplete						Incomplete						Incomplete
94		2024-12-04 10:54:01	Complete		Unchecked	Unchecked	Unchecked	Unchecked	Unchecked	Unchecked	Unchecked	Unchecked	Unchecked	Unchecked	Unchecked	Unchecked	Unchecked		Unchecked	Unchecked	Unchecked	Unchecked	Unchecked	Unchecked	Unchecked	Unchecked	Unchecked	Unchecked	Unchecked	Unchecked				Incomplete						Incomplete						Incomplete
104		2024-12-04 21:14:15	Complete		Unchecked	Unchecked	Unchecked	Unchecked	Unchecked	Unchecked	Unchecked	Unchecked	Unchecked	Unchecked	Unchecked	Unchecked	Unchecked		Unchecked	Unchecked	Unchecked	Unchecked	Unchecked	Unchecked	Unchecked	Unchecked	Unchecked	Unchecked	Unchecked	Unchecked				Incomplete						Incomplete						Incomplete
118		2024-12-09 12:22:08	Complete		Unchecked	Unchecked	Unchecked	Unchecked	Unchecked	Unchecked	Unchecked	Unchecked	Unchecked	Unchecked	Unchecked	Unchecked	Unchecked		Unchecked	Unchecked	Unchecked	Unchecked	Unchecked	Unchecked	Unchecked	Unchecked	Unchecked	Unchecked	Unchecked	Unchecked				Incomplete						Incomplete						Incomplete
124		2024-12-09 12:54:12	Complete		Unchecked	Unchecked	Unchecked	Unchecked	Unchecked	Unchecked	Unchecked	Unchecked	Unchecked	Unchecked	Unchecked	Unchecked	Unchecked		Unchecked	Unchecked	Unchecked	Unchecked	Unchecked	Unchecked	Unchecked	Unchecked	Unchecked	Unchecked	Unchecked	Unchecked				Incomplete						Incomplete						Incomplete
126		2024-12-09 13:26:37	Complete		Unchecked	Unchecked	Unchecked	Unchecked	Unchecked	Unchecked	Unchecked	Unchecked	Unchecked	Unchecked	Unchecked	Unchecked	Unchecked		Unchecked	Unchecked	Unchecked	Unchecked	Unchecked	Unchecked	Unchecked	Unchecked	Unchecked	Unchecked	Unchecked	Unchecked				Incomplete						Incomplete						Incomplete
131		2024-12-09 14:12:43	Complete		Unchecked	Unchecked	Unchecked	Unchecked	Unchecked	Unchecked	Unchecked	Unchecked	Unchecked	Unchecked	Unchecked	Unchecked	Unchecked		Unchecked	Unchecked	Unchecked	Unchecked	Unchecked	Unchecked	Unchecked	Unchecked	Unchecked	Unchecked	Unchecked	Unchecked				Incomplete						Incomplete						Incomplete
134		2024-12-09 15:38:12	Complete		Unchecked	Unchecked	Unchecked	Unchecked	Unchecked	Unchecked	Unchecked	Unchecked	Unchecked	Unchecked	Unchecked	Unchecked	Unchecked		Unchecked	Unchecked	Unchecked	Unchecked	Unchecked	Unchecked	Unchecked	Unchecked	Unchecked	Unchecked	Unchecked	Unchecked				Incomplete						Incomplete						Incomplete
162		2024-12-18 12:17:51	Complete		Unchecked	Unchecked	Unchecked	Unchecked	Unchecked	Unchecked	Unchecked	Unchecked	Unchecked	Unchecked	Unchecked	Unchecked	Unchecked		Unchecked	Unchecked	Unchecked	Unchecked	Unchecked	Unchecked	Unchecked	Unchecked	Unchecked	Unchecked	Unchecked	Unchecked				Incomplete						Incomplete						Incomplete
169		2024-12-18 13:01:45	Complete		Unchecked	Unchecked	Unchecked	Unchecked	Unchecked	Unchecked	Unchecked	Unchecked	Unchecked	Unchecked	Unchecked	Unchecked	Unchecked		Unchecked	Unchecked	Unchecked	Unchecked	Unchecked	Unchecked	Unchecked	Unchecked	Unchecked	Unchecked	Unchecked	Unchecked				Incomplete						Incomplete						Incomplete
180		2024-12-18 13:43:49	Complete		Unchecked	Unchecked	Unchecked	Unchecked	Unchecked	Unchecked	Unchecked	Unchecked	Unchecked	Unchecked	Unchecked	Unchecked	Unchecked		Unchecked	Unchecked	Unchecked	Unchecked	Unchecked	Unchecked	Unchecked	Unchecked	Unchecked	Unchecked	Unchecked	Unchecked				Incomplete						Incomplete						Incomplete
183		2024-12-18 14:02:53	Complete		Unchecked	Unchecked	Unchecked	Unchecked	Unchecked	Unchecked	Unchecked	Unchecked	Unchecked	Unchecked	Unchecked	Unchecked	Unchecked		Unchecked	Unchecked	Unchecked	Unchecked	Unchecked	Unchecked	Unchecked	Unchecked	Unchecked	Unchecked	Unchecked	Unchecked				Incomplete						Incomplete						Incomplete
193		2024-12-18 14:56:07	Complete		Unchecked	Unchecked	Unchecked	Unchecked	Unchecked	Unchecked	Unchecked	Unchecked	Unchecked	Unchecked	Unchecked	Unchecked	Unchecked		Unchecked	Unchecked	Unchecked	Unchecked	Unchecked	Unchecked	Unchecked	Unchecked	Unchecked	Unchecked	Unchecked	Unchecked				Incomplete						Incomplete						Incomplete
196		2024-12-18 16:18:35	Complete		Unchecked	Unchecked	Unchecked	Unchecked	Unchecked	Unchecked	Unchecked	Unchecked	Unchecked	Unchecked	Unchecked	Unchecked	Unchecked		Unchecked	Unchecked	Unchecked	Unchecked	Unchecked	Unchecked	Unchecked	Unchecked	Unchecked	Unchecked	Unchecked	Unchecked				Incomplete						Incomplete						Incomplete
207		2024-12-18 21:34:13	Complete		Unchecked	Unchecked	Unchecked	Unchecked	Unchecked	Unchecked	Unchecked	Unchecked	Unchecked	Unchecked	Unchecked	Unchecked	Unchecked		Unchecked	Unchecked	Unchecked	Unchecked	Unchecked	Unchecked	Unchecked	Unchecked	Unchecked	Unchecked	Unchecked	Unchecked				Incomplete						Incomplete						Incomplete
209		2024-12-18 22:12:52	Complete		Unchecked	Unchecked	Unchecked	Unchecked	Unchecked	Unchecked	Unchecked	Unchecked	Unchecked	Unchecked	Unchecked	Unchecked	Unchecked		Unchecked	Unchecked	Unchecked	Unchecked	Unchecked	Unchecked	Unchecked	Unchecked	Unchecked	Unchecked	Unchecked	Unchecked				Incomplete						Incomplete						Incomplete
211		2024-12-19 07:26:20	Complete		Unchecked	Unchecked	Unchecked	Unchecked	Unchecked	Unchecked	Unchecked	Unchecked	Unchecked	Unchecked	Unchecked	Unchecked	Unchecked		Unchecked	Unchecked	Unchecked	Unchecked	Unchecked	Unchecked	Unchecked	Unchecked	Unchecked	Unchecked	Unchecked	Unchecked				Incomplete						Incomplete						Incomplete
212		2024-12-19 08:16:39	Complete		Unchecked	Unchecked	Unchecked	Unchecked	Unchecked	Unchecked	Unchecked	Unchecked	Unchecked	Unchecked	Unchecked	Unchecked	Unchecked		Unchecked	Unchecked	Unchecked	Unchecked	Unchecked	Unchecked	Unchecked	Unchecked	Unchecked	Unchecked	Unchecked	Unchecked				Incomplete						Incomplete						Incomplete
225		2024-12-21 15:06:53	Complete		Unchecked	Unchecked	Unchecked	Unchecked	Unchecked	Unchecked	Unchecked	Unchecked	Unchecked	Unchecked	Unchecked	Unchecked	Unchecked		Unchecked	Unchecked	Unchecked	Unchecked	Unchecked	Unchecked	Unchecked	Unchecked	Unchecked	Unchecked	Unchecked	Unchecked				Incomplete						Incomplete						Incomplete
227		2024-12-22 10:42:49	Complete		Unchecked	Unchecked	Unchecked	Unchecked	Unchecked	Unchecked	Unchecked	Unchecked	Unchecked	Unchecked	Unchecked	Unchecked	Unchecked		Unchecked	Unchecked	Unchecked	Unchecked	Unchecked	Unchecked	Unchecked	Unchecked	Unchecked	Unchecked	Unchecked	Unchecked				Incomplete						Incomplete						Incomplete
238		2025-01-07 11:49:41	Complete		Unchecked	Unchecked	Unchecked	Unchecked	Unchecked	Unchecked	Unchecked	Unchecked	Unchecked	Unchecked	Unchecked	Unchecked	Unchecked		Unchecked	Unchecked	Unchecked	Unchecked	Unchecked	Unchecked	Unchecked	Unchecked	Unchecked	Unchecked	Unchecked	Unchecked				Incomplete						Incomplete						Incomplete
267		2025-01-07 15:06:36	Complete		Unchecked	Unchecked	Unchecked	Unchecked	Unchecked	Unchecked	Unchecked	Unchecked	Unchecked	Unchecked	Unchecked	Unchecked	Unchecked		Unchecked	Unchecked	Unchecked	Unchecked	Unchecked	Unchecked	Unchecked	Unchecked	Unchecked	Unchecked	Unchecked	Unchecked				Incomplete						Incomplete						Incomplete
268		2025-01-07 15:08:50	Complete		Unchecked	Unchecked	Unchecked	Unchecked	Unchecked	Unchecked	Unchecked	Unchecked	Unchecked	Unchecked	Unchecked	Unchecked	Unchecked		Unchecked	Unchecked	Unchecked	Unchecked	Unchecked	Unchecked	Unchecked	Unchecked	Unchecked	Unchecked	Unchecked	Unchecked				Incomplete						Incomplete						Incomplete
276		2025-01-07 17:30:09	Complete		Unchecked	Unchecked	Unchecked	Unchecked	Unchecked	Unchecked	Unchecked	Unchecked	Unchecked	Unchecked	Unchecked	Unchecked	Unchecked		Unchecked	Unchecked	Unchecked	Unchecked	Unchecked	Unchecked	Unchecked	Unchecked	Unchecked	Unchecked	Unchecked	Unchecked				Incomplete						Incomplete						Incomplete
297		2025-01-29 21:08:12	Complete		Unchecked	Unchecked	Unchecked	Unchecked	Unchecked	Unchecked	Unchecked	Unchecked	Unchecked	Unchecked	Unchecked	Unchecked	Unchecked		Unchecked	Unchecked	Unchecked	Unchecked	Unchecked	Unchecked	Unchecked	Unchecked	Unchecked	Unchecked	Unchecked	Unchecked				Incomplete						Incomplete						Incomplete
305		2025-02-11 09:31:05	Complete		Unchecked	Unchecked	Unchecked	Unchecked	Unchecked	Unchecked	Unchecked	Unchecked	Unchecked	Unchecked	Unchecked	Unchecked	Unchecked		Unchecked	Unchecked	Unchecked	Unchecked	Unchecked	Unchecked	Unchecked	Unchecked	Unchecked	Unchecked	Unchecked	Unchecked				Incomplete						Incomplete						Incomplete
307		2025-02-11 09:36:21	Complete		Unchecked	Unchecked	Unchecked	Unchecked	Unchecked	Unchecked	Unchecked	Unchecked	Unchecked	Unchecked	Unchecked	Unchecked	Unchecked		Unchecked	Unchecked	Unchecked	Unchecked	Unchecked	Unchecked	Unchecked	Unchecked	Unchecked	Unchecked	Unchecked	Unchecked				Incomplete						Incomplete						Incomplete
323		2025-02-11 10:35:55	Complete		Unchecked	Unchecked	Unchecked	Unchecked	Unchecked	Unchecked	Unchecked	Unchecked	Unchecked	Unchecked	Unchecked	Unchecked	Unchecked		Unchecked	Unchecked	Unchecked	Unchecked	Unchecked	Unchecked	Unchecked	Unchecked	Unchecked	Unchecked	Unchecked	Unchecked				Incomplete						Incomplete						Incomplete
324		2025-02-11 10:41:18	Complete		Unchecked	Unchecked	Unchecked	Unchecked	Unchecked	Unchecked	Unchecked	Unchecked	Unchecked	Unchecked	Unchecked	Unchecked	Unchecked		Unchecked	Unchecked	Unchecked	Unchecked	Unchecked	Unchecked	Unchecked	Unchecked	Unchecked	Unchecked	Unchecked	Unchecked				Incomplete						Incomplete						Incomplete
341		2025-02-11 13:45:27	Complete		Unchecked	Unchecked	Unchecked	Unchecked	Unchecked	Unchecked	Unchecked	Unchecked	Unchecked	Unchecked	Unchecked	Unchecked	Unchecked		Unchecked	Unchecked	Unchecked	Unchecked	Unchecked	Unchecked	Unchecked	Unchecked	Unchecked	Unchecked	Unchecked	Unchecked				Incomplete						Incomplete						Incomplete
[truncated: 17 more columns]

## Sheet: Responses Incomplete
excluded surveys: 1st 3 were trials from our team. The rest of excluded surveys are blank - no answers.
1		2024-07-25 18:53:20	Complete	2024-07-25 18:53:48	Unchecked	Unchecked	Unchecked	Unchecked	Unchecked	Unchecked	Checked	Unchecked	Unchecked	Unchecked	Unchecked	Unchecked	Unchecked		Unchecked	Unchecked	Unchecked	Unchecked	Unchecked	Unchecked	Unchecked	Unchecked	Unchecked	Unchecked	Unchecked	Unchecked				Complete						Incomplete						Incomplete
2		2024-07-25 18:54:54	Complete		Unchecked	Unchecked	Unchecked	Unchecked	Unchecked	Unchecked	Unchecked	Unchecked	Unchecked	Unchecked	Unchecked	Unchecked	Unchecked		Unchecked	Unchecked	Unchecked	Unchecked	Unchecked	Unchecked	Unchecked	Unchecked	Unchecked	Unchecked	Unchecked	Unchecked				Incomplete						Incomplete						Incomplete
3		2024-07-26 04:00:22	Complete	2024-07-26 04:01:11	Unchecked	Checked	Unchecked	Unchecked	Unchecked	Unchecked	Unchecked	Unchecked	Unchecked	Unchecked	Unchecked	Unchecked	Unchecked		Unchecked	Unchecked	Unchecked	Checked	Unchecked	Checked	Unchecked	Unchecked	Unchecked	Checked	Unchecked	Checked	oio lj;	Almost every day		Complete	2024-07-26 04:03:01	4 = agree	3 = neutral	2 = disagree		Complete	2024-07-26 04:03:15	3 = neutral	2 = disagree	4 = agree		Complete	2024-07-26 04:03:29	1 = strongly disagree	3 = neutral
5		2024-08-13 16:12:52	Complete		Unchecked	Unchecked	Unchecked	Unchecked	Unchecked	Unchecked	Unchecked	Unchecked	Unchecked	Unchecked	Unchecked	Unchecked	Unchecked		Unchecked	Unchecked	Unchecked	Unchecked	Unchecked	Unchecked	Unchecked	Unchecked	Unchecked	Unchecked	Unchecked	Unchecked				Incomplete						Incomplete						Incomplete
8		2024-08-21 10:39:53	Complete		Unchecked	Unchecked	Unchecked	Unchecked	Unchecked	Unchecked	Unchecked	Unchecked	Unchecked	Unchecked	Unchecked	Unchecked	Unchecked		Unchecked	Unchecked	Unchecked	Unchecked	Unchecked	Unchecked	Unchecked	Unchecked	Unchecked	Unchecked	Unchecked	Unchecked				Incomplete						Incomplete						Incomplete
16		2024-10-01 15:15:35	Complete		Unchecked	Unchecked	Unchecked	Unchecked	Unchecked	Unchecked	Unchecked	Unchecked	Unchecked	Unchecked	Unchecked	Unchecked	Unchecked		Unchecked	Unchecked	Unchecked	Unchecked	Unchecked	Unchecked	Unchecked	Unchecked	Unchecked	Unchecked	Unchecked	Unchecked				Incomplete						Incomplete						Incomplete
17		2024-10-01 15:16:41	Complete		Unchecked	Unchecked	Unchecked	Unchecked	Unchecked	Unchecked	Unchecked	Unchecked	Unchecked	Unchecked	Unchecked	Unchecked	Unchecked		Unchecked	Unchecked	Unchecked	Unchecked	Unchecked	Unchecked	Unchecked	Unchecked	Unchecked	Unchecked	Unchecked	Unchecked				Incomplete						Incomplete						Incomplete
18		2024-10-01 15:21:02	Complete		Unchecked	Unchecked	Unchecked	Unchecked	Unchecked	Unchecked	Unchecked	Unchecked	Unchecked	Unchecked	Unchecked	Unchecked	Unchecked		Unchecked	Unchecked	Unchecked	Unchecked	Unchecked	Unchecked	Unchecked	Unchecked	Unchecked	Unchecked	Unchecked	Unchecked				Incomplete						Incomplete						Incomplete
19		2024-10-01 15:23:08	Complete		Unchecked	Unchecked	Unchecked	Unchecked	Unchecked	Unchecked	Unchecked	Unchecked	Unchecked	Unchecked	Unchecked	Unchecked	Unchecked		Unchecked	Unchecked	Unchecked	Unchecked	Unchecked	Unchecked	Unchecked	Unchecked	Unchecked	Unchecked	Unchecked	Unchecked				Incomplete						Incomplete						Incomplete
24		2024-10-21 14:31:15	Complete		Unchecked	Unchecked	Unchecked	Unchecked	Unchecked	Unchecked	Unchecked	Unchecked	Unchecked	Unchecked	Unchecked	Unchecked	Unchecked		Unchecked	Unchecked	Unchecked	Unchecked	Unchecked	Unchecked	Unchecked	Unchecked	Unchecked	Unchecked	Unchecked	Unchecked				Incomplete						Incomplete						Incomplete
25		2024-10-22 04:46:20	Complete		Unchecked	Unchecked	Unchecked	Unchecked	Unchecked	Unchecked	Unchecked	Unchecked	Unchecked	Unchecked	Unchecked	Unchecked	Unchecked		Unchecked	Unchecked	Unchecked	Unchecked	Unchecked	Unchecked	Unchecked	Unchecked	Unchecked	Unchecked	Unchecked	Unchecked				Incomplete						Incomplete						Incomplete
29		2024-10-22 15:50:01	Complete		Unchecked	Unchecked	Unchecked	Unchecked	Unchecked	Unchecked	Unchecked	Unchecked	Unchecked	Unchecked	Unchecked	Unchecked	Unchecked		Unchecked	Unchecked	Unchecked	Unchecked	Unchecked	Unchecked	Unchecked	Unchecked	Unchecked	Unchecked	Unchecked	Unchecked				Incomplete						Incomplete						Incomplete
30		2024-10-23 00:37:06	Complete		Unchecked	Unchecked	Unchecked	Unchecked	Unchecked	Unchecked	Unchecked	Unchecked	Unchecked	Unchecked	Unchecked	Unchecked	Unchecked		Unchecked	Unchecked	Unchecked	Unchecked	Unchecked	Unchecked	Unchecked	Unchecked	Unchecked	Unchecked	Unchecked	Unchecked				Incomplete						Incomplete						Incomplete
33		2024-12-03 19:24:34	Complete		Unchecked	Unchecked	Unchecked	Unchecked	Unchecked	Unchecked	Unchecked	Unchecked	Unchecked	Unchecked	Unchecked	Unchecked	Unchecked		Unchecked	Unchecked	Unchecked	Unchecked	Unchecked	Unchecked	Unchecked	Unchecked	Unchecked	Unchecked	Unchecked	Unchecked				Incomplete						Incomplete						Incomplete
34		2024-12-03 19:27:48	Complete		Unchecked	Unchecked	Unchecked	Unchecked	Unchecked	Unchecked	Unchecked	Unchecked	Unchecked	Unchecked	Unchecked	Unchecked	Unchecked		Unchecked	Unchecked	Unchecked	Unchecked	Unchecked	Unchecked	Unchecked	Unchecked	Unchecked	Unchecked	Unchecked	Unchecked				Incomplete						Incomplete						Incomplete
45		2024-12-03 20:18:27	Complete		Unchecked	Unchecked	Unchecked	Unchecked	Unchecked	Unchecked	Unchecked	Unchecked	Unchecked	Unchecked	Unchecked	Unchecked	Unchecked		Unchecked	Unchecked	Unchecked	Unchecked	Unchecked	Unchecked	Unchecked	Unchecked	Unchecked	Unchecked	Unchecked	Unchecked				Incomplete						Incomplete						Incomplete
70		2024-12-04 07:26:35	Complete		Unchecked	Unchecked	Unchecked	Unchecked	Unchecked	Unchecked	Unchecked	Unchecked	Unchecked	Unchecked	Unchecked	Unchecked	Unchecked		Unchecked	Unchecked	Unchecked	Unchecked	Unchecked	Unchecked	Unchecked	Unchecked	Unchecked	Unchecked	Unchecked	Unchecked				Incomplete						Incomplete						Incomplete
77		2024-12-04 08:26:33	Complete		Unchecked	Unchecked	Unchecked	Unchecked	Unchecked	Unchecked	Unchecked	Unchecked	Unchecked	Unchecked	Unchecked	Unchecked	Unchecked		Unchecked	Unchecked	Unchecked	Unchecked	Unchecked	Unchecked	Unchecked	Unchecked	Unchecked	Unchecked	Unchecked	Unchecked				Incomplete						Incomplete						Incomplete
81		2024-12-04 08:52:38	Complete		Unchecked	Unchecked	Unchecked	Unchecked	Unchecked	Unchecked	Unchecked	Unchecked	Unchecked	Unchecked	Unchecked	Unchecked	Unchecked		Unchecked	Unchecked	Unchecked	Unchecked	Unchecked	Unchecked	Unchecked	Unchecked	Unchecked	Unchecked	Unchecked	Unchecked				Incomplete						Incomplete						Incomplete
94		2024-12-04 10:54:01	Complete		Unchecked	Unchecked	Unchecked	Unchecked	Unchecked	Unchecked	Unchecked	Unchecked	Unchecked	Unchecked	Unchecked	Unchecked	Unchecked		Unchecked	Unchecked	Unchecked	Unchecked	Unchecked	Unchecked	Unchecked	Unchecked	Unchecked	Unchecked	Unchecked	Unchecked				Incomplete						Incomplete						Incomplete
104		2024-12-04 21:14:15	Complete		Unchecked	Unchecked	Unchecked	Unchecked	Unchecked	Unchecked	Unchecked	Unchecked	Unchecked	Unchecked	Unchecked	Unchecked	Unchecked		Unchecked	Unchecked	Unchecked	Unchecked	Unchecked	Unchecked	Unchecked	Unchecked	Unchecked	Unchecked	Unchecked	Unchecked				Incomplete						Incomplete						Incomplete
118		2024-12-09 12:22:08	Complete		Unchecked	Unchecked	Unchecked	Unchecked	Unchecked	Unchecked	Unchecked	Unchecked	Unchecked	Unchecked	Unchecked	Unchecked	Unchecked		Unchecked	Unchecked	Unchecked	Unchecked	Unchecked	Unchecked	Unchecked	Unchecked	Unchecked	Unchecked	Unchecked	Unchecked				Incomplete						Incomplete						Incomplete
124		2024-12-09 12:54:12	Complete		Unchecked	Unchecked	Unchecked	Unchecked	Unchecked	Unchecked	Unchecked	Unchecked	Unchecked	Unchecked	Unchecked	Unchecked	Unchecked		Unchecked	Unchecked	Unchecked	Unchecked	Unchecked	Unchecked	Unchecked	Unchecked	Unchecked	Unchecked	Unchecked	Unchecked				Incomplete						Incomplete						Incomplete
126		2024-12-09 13:26:37	Complete		Unchecked	Unchecked	Unchecked	Unchecked	Unchecked	Unchecked	Unchecked	Unchecked	Unchecked	Unchecked	Unchecked	Unchecked	Unchecked		Unchecked	Unchecked	Unchecked	Unchecked	Unchecked	Unchecked	Unchecked	Unchecked	Unchecked	Unchecked	Unchecked	Unchecked				Incomplete						Incomplete						Incomplete
131		2024-12-09 14:12:43	Complete		Unchecked	Unchecked	Unchecked	Unchecked	Unchecked	Unchecked	Unchecked	Unchecked	Unchecked	Unchecked	Unchecked	Unchecked	Unchecked		Unchecked	Unchecked	Unchecked	Unchecked	Unchecked	Unchecked	Unchecked	Unchecked	Unchecked	Unchecked	Unchecked	Unchecked				Incomplete						Incomplete						Incomplete
134		2024-12-09 15:38:12	Complete		Unchecked	Unchecked	Unchecked	Unchecked	Unchecked	Unchecked	Unchecked	Unchecked	Unchecked	Unchecked	Unchecked	Unchecked	Unchecked		Unchecked	Unchecked	Unchecked	Unchecked	Unchecked	Unchecked	Unchecked	Unchecked	Unchecked	Unchecked	Unchecked	Unchecked				Incomplete						Incomplete						Incomplete
162		2024-12-18 12:17:51	Complete		Unchecked	Unchecked	Unchecked	Unchecked	Unchecked	Unchecked	Unchecked	Unchecked	Unchecked	Unchecked	Unchecked	Unchecked	Unchecked		Unchecked	Unchecked	Unchecked	Unchecked	Unchecked	Unchecked	Unchecked	Unchecked	Unchecked	Unchecked	Unchecked	Unchecked				Incomplete						Incomplete						Incomplete
169		2024-12-18 13:01:45	Complete		Unchecked	Unchecked	Unchecked	Unchecked	Unchecked	Unchecked	Unchecked	Unchecked	Unchecked	Unchecked	Unchecked	Unchecked	Unchecked		Unchecked	Unchecked	Unchecked	Unchecked	Unchecked	Unchecked	Unchecked	Unchecked	Unchecked	Unchecked	Unchecked	Unchecked				Incomplete						Incomplete						Incomplete
180		2024-12-18 13:43:49	Complete		Unchecked	Unchecked	Unchecked	Unchecked	Unchecked	Unchecked	Unchecked	Unchecked	Unchecked	Unchecked	Unchecked	Unchecked	Unchecked		Unchecked	Unchecked	Unchecked	Unchecked	Unchecked	Unchecked	Unchecked	Unchecked	Unchecked	Unchecked	Unchecked	Unchecked				Incomplete						Incomplete						Incomplete
183		2024-12-18 14:02:53	Complete		Unchecked	Unchecked	Unchecked	Unchecked	Unchecked	Unchecked	Unchecked	Unchecked	Unchecked	Unchecked	Unchecked	Unchecked	Unchecked		Unchecked	Unchecked	Unchecked	Unchecked	Unchecked	Unchecked	Unchecked	Unchecked	Unchecked	Unchecked	Unchecked	Unchecked				Incomplete						Incomplete						Incomplete
193		2024-12-18 14:56:07	Complete		Unchecked	Unchecked	Unchecked	Unchecked	Unchecked	Unchecked	Unchecked	Unchecked	Unchecked	Unchecked	Unchecked	Unchecked	Unchecked		Unchecked	Unchecked	Unchecked	Unchecked	Unchecked	Unchecked	Unchecked	Unchecked	Unchecked	Unchecked	Unchecked	Unchecked				Incomplete						Incomplete						Incomplete
196		2024-12-18 16:18:35	Complete		Unchecked	Unchecked	Unchecked	Unchecked	Unchecked	Unchecked	Unchecked	Unchecked	Unchecked	Unchecked	Unchecked	Unchecked	Unchecked		Unchecked	Unchecked	Unchecked	Unchecked	Unchecked	Unchecked	Unchecked	Unchecked	Unchecked	Unchecked	Unchecked	Unchecked				Incomplete						Incomplete						Incomplete
207		2024-12-18 21:34:13	Complete		Unchecked	Unchecked	Unchecked	Unchecked	Unchecked	Unchecked	Unchecked	Unchecked	Unchecked	Unchecked	Unchecked	Unchecked	Unchecked		Unchecked	Unchecked	Unchecked	Unchecked	Unchecked	Unchecked	Unchecked	Unchecked	Unchecked	Unchecked	Unchecked	Unchecked				Incomplete						Incomplete						Incomplete
209		2024-12-18 22:12:52	Complete		Unchecked	Unchecked	Unchecked	Unchecked	Unchecked	Unchecked	Unchecked	Unchecked	Unchecked	Unchecked	Unchecked	Unchecked	Unchecked		Unchecked	Unchecked	Unchecked	Unchecked	Unchecked	Unchecked	Unchecked	Unchecked	Unchecked	Unchecked	Unchecked	Unchecked				Incomplete						Incomplete						Incomplete
211		2024-12-19 07:26:20	Complete		Unchecked	Unchecked	Unchecked	Unchecked	Unchecked	Unchecked	Unchecked	Unchecked	Unchecked	Unchecked	Unchecked	Unchecked	Unchecked		Unchecked	Unchecked	Unchecked	Unchecked	Unchecked	Unchecked	Unchecked	Unchecked	Unchecked	Unchecked	Unchecked	Unchecked				Incomplete						Incomplete						Incomplete
212		2024-12-19 08:16:39	Complete		Unchecked	Unchecked	Unchecked	Unchecked	Unchecked	Unchecked	Unchecked	Unchecked	Unchecked	Unchecked	Unchecked	Unchecked	Unchecked		Unchecked	Unchecked	Unchecked	Unchecked	Unchecked	Unchecked	Unchecked	Unchecked	Unchecked	Unchecked	Unchecked	Unchecked				Incomplete						Incomplete						Incomplete
225		2024-12-21 15:06:53	Complete		Unchecked	Unchecked	Unchecked	Unchecked	Unchecked	Unchecked	Unchecked	Unchecked	Unchecked	Unchecked	Unchecked	Unchecked	Unchecked		Unchecked	Unchecked	Unchecked	Unchecked	Unchecked	Unchecked	Unchecked	Unchecked	Unchecked	Unchecked	Unchecked	Unchecked				Incomplete						Incomplete						Incomplete
227		2024-12-22 10:42:49	Complete		Unchecked	Unchecked	Unchecked	Unchecked	Unchecked	Unchecked	Unchecked	Unchecked	Unchecked	Unchecked	Unchecked	Unchecked	Unchecked		Unchecked	Unchecked	Unchecked	Unchecked	Unchecked	Unchecked	Unchecked	Unchecked	Unchecked	Unchecked	Unchecked	Unchecked				Incomplete						Incomplete						Incomplete
238		2025-01-07 11:49:41	Complete		Unchecked	Unchecked	Unchecked	Unchecked	Unchecked	Unchecked	Unchecked	Unchecked	Unchecked	Unchecked	Unchecked	Unchecked	Unchecked		Unchecked	Unchecked	Unchecked	Unchecked	Unchecked	Unchecked	Unchecked	Unchecked	Unchecked	Unchecked	Unchecked	Unchecked				Incomplete						Incomplete						Incomplete
267		2025-01-07 15:06:36	Complete		Unchecked	Unchecked	Unchecked	Unchecked	Unchecked	Unchecked	Unchecked	Unchecked	Unchecked	Unchecked	Unchecked	Unchecked	Unchecked		Unchecked	Unchecked	Unchecked	Unchecked	Unchecked	Unchecked	Unchecked	Unchecked	Unchecked	Unchecked	Unchecked	Unchecked				Incomplete						Incomplete						Incomplete
268		2025-01-07 15:08:50	Complete		Unchecked	Unchecked	Unchecked	Unchecked	Unchecked	Unchecked	Unchecked	Unchecked	Unchecked	Unchecked	Unchecked	Unchecked	Unchecked		Unchecked	Unchecked	Unchecked	Unchecked	Unchecked	Unchecked	Unchecked	Unchecked	Unchecked	Unchecked	Unchecked	Unchecked				Incomplete						Incomplete						Incomplete
276		2025-01-07 17:30:09	Complete		Unchecked	Unchecked	Unchecked	Unchecked	Unchecked	Unchecked	Unchecked	Unchecked	Unchecked	Unchecked	Unchecked	Unchecked	Unchecked		Unchecked	Unchecked	Unchecked	Unchecked	Unchecked	Unchecked	Unchecked	Unchecked	Unchecked	Unchecked	Unchecked	Unchecked				Incomplete						Incomplete						Incomplete
15		2024-09-20 09:05:43	Complete	2024-09-20 09:11:25	Unchecked	Unchecked	Unchecked	Unchecked	Unchecked	Unchecked	Unchecked	Unchecked	Unchecked	Unchecked	Unchecked	Unchecked	Unchecked		Unchecked	Unchecked	Unchecked	Unchecked	Unchecked	Unchecked	Unchecked	Unchecked	Unchecked	Unchecked	Unchecked	Unchecked				Complete						Incomplete						Incomplete
68		2024-12-04 05:27:45	Complete	2024-12-04 05:27:52	Unchecked	Unchecked	Unchecked	Unchecked	Unchecked	Unchecked	Unchecked	Unchecked	Unchecked	Unchecked	Unchecked	Unchecked	Unchecked		Unchecked	Unchecked	Unchecked	Unchecked	Unchecked	Unchecked	Unchecked	Unchecked	Unchecked	Unchecked	Unchecked	Unchecked				Complete	2024-12-04 05:27:57					Complete	2024-12-04 05:28:04					Complete
[truncated: 14 more columns]

## Sheet: Complete Responses 2-25-2025
Complete?	Survey Identifier	Survey Timestamp	Complete?	Survey Timestamp	What kind of generative artificial intelligence (AI) tools do you use? (choice=ChatGPT3.5)	What kind of generative artificial intelligence (AI) tools do you use? (choice=ChatGPT4)	What kind of generative artificial intelligence (AI) tools do you use? (choice=Copilot)	What kind of generative artificial intelligence (AI) tools do you use? (choice=Gemini)	What kind of generative artificial intelligence (AI) tools do you use? (choice=BING AI)	What kind of generative artificial intelligence (AI) tools do you use? (choice=BIOGPT)	What kind of generative artificial intelligence (AI) tools do you use? (choice=Jasper)	What kind of generative artificial intelligence (AI) tools do you use? (choice=Abridges Galen)	What kind of generative artificial intelligence (AI) tools do you use? (choice=Cloud / "Claude")	What kind of generative artificial intelligence (AI) tools do you use? (choice=Perplexity)	What kind of generative artificial intelligence (AI) tools do you use? (choice=Nuance DAX)	What kind of generative artificial intelligence (AI) tools do you use? (choice=None)	What kind of generative artificial intelligence (AI) tools do you use? (choice=Others)	If 'Others,' please specify:	For what purpose do you use them? (choice=Diagnostic assistance)	For what purpose do you use them? (choice=Patient management)	For what purpose do you use them? (choice=Treatment planning)	For what purpose do you use them? (choice=Clinical documentation)	For what purpose do you use them? (choice=Patient education)	For what purpose do you use them? (choice=Summarizing patient data from electronic health records)	For what purpose do you use them? (choice=Writing letters/emails)	For what purpose do you use them? (choice=Enhancing communication with patients)	For what purpose do you use them? (choice=Mental health support)	For what purpose do you use them? (choice=Continued education)	For what purpose do you use them? (choice=Managing calendars)	For what purpose do you use them? (choice=Others)	If 'Others,' please specify:	How often do you use generative AI tools in your regular work?	If 'Other,' please specify:	Complete?	Survey Timestamp	Generative AI will be a useful tool to increase the time physicians have for patient interaction.	Generative AI technologies will be a useful tool to support empathetic care.	In general, generative AI technologies will improve patient care.	Additional comments:	Complete?	Survey Timestamp	Physicians' use of generative AI technologies will positively affect patients' trust in their clinical decisions.	Physicians' use of generative AI technologies will enhance the development of a strong patient-physician relationship.	The placebo effect refers to a beneficial health outcome caused by a patient's positive treatment expectations. Physicians' use of Generative AI technologies can augment the placebo effect, by increasing patient confidence in their treatment.	Additional comments:	Complete?	Survey Timestamp	AI technologies in clinical settings (eg., generative AI chatbots) can aid patients in selecting treatments.	AI technologies in clinical settings (eg., generative AI chatbots) should only serve as support aids to physicians rather than directly interacting with patients.
Complete?	Survey Identifier	Survey Timestamp	Complete?2	Survey Timestamp3	What kind of generative artificial intelligence (AI) tools do you use? (choice=ChatGPT3.5)	What kind of generative artificial intelligence (AI) tools do you use? (choice=ChatGPT4)	What kind of generative artificial intelligence (AI) tools do you use? (choice=Copilot)	What kind of generative artificial intelligence (AI) tools do you use? (choice=Gemini)	What kind of generative artificial intelligence (AI) tools do you use? (choice=BING AI)	What kind of generative artificial intelligence (AI) tools do you use? (choice=BIOGPT)	What kind of generative artificial intelligence (AI) tools do you use? (choice=Jasper)	What kind of generative artificial intelligence (AI) tools do you use? (choice=Abridges Galen)	What kind of generative artificial intelligence (AI) tools do you use? (choice=Cloud)	What kind of generative artificial intelligence (AI) tools do you use? (choice=Perplexity)	What kind of generative artificial intelligence (AI) tools do you use? (choice=Nuance DAX)	What kind of generative artificial intelligence (AI) tools do you use? (choice=None)	What kind of generative artificial intelligence (AI) tools do you use? (choice=Others)	If 'Others,' please specify:	For what purpose do you use them? (choice=Diagnostic assistance)	For what purpose do you use them? (choice=Patient management)	For what purpose do you use them? (choice=Treatment planning)	For what purpose do you use them? (choice=Clinical documentation)	For what purpose do you use them? (choice=Patient education)	For what purpose do you use them? (choice=Summarizing patient data from electronic health records)	For what purpose do you use them? (choice=Writing letters/emails)	For what purpose do you use them? (choice=Enhancing communication with patients)	For what purpose do you use them? (choice=Mental health support)	For what purpose do you use them? (choice=Continued education)	For what purpose do you use them? (choice=Managing calendars)	For what purpose do you use them? (choice=Others)	If 'Others,' please specify:4	How often do you use generative AI tools in your regular work?	If 'Other,' please specify:	Complete?5	Survey Timestamp6	Generative AI will be a useful tool to increase the time physicians have for patient interaction.	Generative AI technologies will be a useful tool to support empathetic care.	In general, generative AI technologies will improve patient care.	Additional comments:	Complete?7	Survey Timestamp8	Physicians' use of generative AI technologies will positively affect patients' trust in their clinical decisions.	Physicians' use of generative AI technologies will enhance the development of a strong patient-physician relationship.	The placebo effect refers to a beneficial health outcome caused by a patient's positive treatment expectations. Physicians' use of Generative AI technologies can augment the placebo effect, by increasing patient confidence in their treatment.	Additional comments:9	Complete?10	Survey Timestamp11	AI technologies in clinical settings (eg., generative AI chatbots) can aid patients in selecting treatments.	AI technologies in clinical settings (eg., generative AI chatbots) should only serve as support aids to physicians rather than directly interacting with patients.
4		2024-07-29 13:23:08	Complete	2024-07-29 13:23:21	Unchecked	Unchecked	Unchecked	Unchecked	Unchecked	Unchecked	Checked	Unchecked	Unchecked	Unchecked	Unchecked	Unchecked	Unchecked		Unchecked	Unchecked	Unchecked	Unchecked	Unchecked	Unchecked	Unchecked	Unchecked	Unchecked	Unchecked	Unchecked	Unchecked				Complete	2024-07-29 13:23:36	4 = agree	2 = disagree	3 = neutral		Complete	2024-07-29 13:23:58		3 = neutral	4 = agree		Complete	2024-07-29 13:24:51	4 = agree	4 = agree
6		2024-08-19 14:48:26	Complete	2024-08-19 14:49:00	Unchecked	Unchecked	Unchecked	Unchecked	Unchecked	Unchecked	Checked	Unchecked	Unchecked	Unchecked	Unchecked	Unchecked	Unchecked		Unchecked	Unchecked	Unchecked	Unchecked	Unchecked	Unchecked	Unchecked	Unchecked	Unchecked	Unchecked	Unchecked	Unchecked				Complete	2024-08-19 14:49:18	3 = neutral	2 = disagree	3 = neutral		Complete	2024-08-19 14:49:34	4 = agree	3 = neutral	4 = agree		Complete	2024-08-19 14:50:05	4 = agree	3 = neutral
7		2024-08-21 10:03:40	Complete	2024-08-21 10:04:13	Unchecked	Unchecked	Unchecked	Checked	Unchecked	Unchecked	Unchecked	Unchecked	Unchecked	Unchecked	Unchecked	Unchecked	Unchecked		Unchecked	Unchecked	Unchecked	Unchecked	Unchecked	Unchecked	Checked	Unchecked	Unchecked	Unchecked	Unchecked	Unchecked		A few times a week		Complete	2024-08-21 10:04:41	3 = neutral	3 = neutral	4 = agree		Complete	2024-08-21 10:05:01	3 = neutral	3 = neutral	3 = neutral		Complete	2024-08-21 10:06:24	2 = disagree	4 = agree
9		2024-08-27 12:38:20	Complete	2024-08-27 12:39:03	Checked	Unchecked	Checked	Unchecked	Unchecked	Unchecked	Unchecked	Unchecked	Unchecked	Unchecked	Unchecked	Unchecked	Unchecked		Unchecked	Unchecked	Unchecked	Unchecked	Checked	Unchecked	Checked	Unchecked	Unchecked	Unchecked	Unchecked	Unchecked		A few times a month		Complete	2024-08-27 12:39:23	5 = strongly agree	5 = strongly agree	5 = strongly agree		Complete	2024-08-27 12:40:08	4 = agree	5 = strongly agree	3 = neutral		Complete	2024-08-27 12:41:06	3 = neutral	5 = strongly agree
10		2024-08-27 13:18:15	Complete	2024-08-27 13:18:24	Unchecked	Unchecked	Unchecked	Unchecked	Unchecked	Unchecked	Checked	Unchecked	Unchecked	Unchecked	Unchecked	Unchecked	Unchecked		Unchecked	Unchecked	Unchecked	Unchecked	Unchecked	Unchecked	Unchecked	Unchecked	Unchecked	Unchecked	Unchecked	Unchecked				Complete	2024-08-27 13:18:42	4 = agree	4 = agree	4 = agree		Complete	2024-08-27 13:19:08	2 = disagree	3 = neutral	3 = neutral		Complete	2024-08-27 13:20:12	3 = neutral	4 = agree
11		2024-08-27 21:19:28	Complete	2024-08-27 21:21:01	Checked	Unchecked	Unchecked	Checked	Checked	Unchecked	Unchecked	Checked	Checked	Checked	Unchecked	Unchecked	Unchecked	Claude, Perplexity	Unchecked	Unchecked	Unchecked	Unchecked	Unchecked	Unchecked	Checked	Unchecked	Unchecked	Checked	Unchecked	Unchecked		A few times a week		Complete	2024-08-27 21:21:29	4 = agree	4 = agree	4 = agree		Complete	2024-08-27 21:22:47	3 = neutral	3 = neutral	3 = neutral		Complete	2024-08-27 21:23:54	4 = agree	2 = disagree
12		2024-08-28 10:36:26	Complete	2024-08-28 10:37:13	Unchecked	Checked	Unchecked	Unchecked	Unchecked	Unchecked	Unchecked	Unchecked	Unchecked	Unchecked	Unchecked	Unchecked	Unchecked		Unchecked	Unchecked	Unchecked	Unchecked	Unchecked	Unchecked	Checked	Unchecked	Unchecked	Unchecked	Unchecked	Checked	I have it edit the writing of people in my lab who are non-native English speakers	Less than once a month		Complete	2024-08-28 10:37:35	4 = agree	3 = neutral	3 = neutral		Complete	2024-08-28 10:37:54	2 = disagree	3 = neutral	3 = neutral		Complete	2024-08-28 10:38:43	2 = disagree	4 = agree
13		2024-09-04 23:11:48	Complete	2024-09-04 23:12:14	Checked	Checked	Unchecked	Unchecked	Unchecked	Unchecked	Unchecked	Unchecked	Unchecked	Unchecked	Unchecked	Unchecked	Unchecked		Checked	Unchecked	Unchecked	Checked	Unchecked	Unchecked	Checked	Unchecked	Unchecked	Checked	Checked	Checked		Every-day		Complete	2024-09-04 23:12:25	5 = strongly agree	5 = strongly agree	5 = strongly agree		Complete	2024-09-04 23:12:35	5 = strongly agree	5 = strongly agree	5 = strongly agree		Complete	2024-09-04 23:13:02	5 = strongly agree	4 = agree
14		2024-09-06 08:15:34	Complete	2024-09-06 08:15:56	Unchecked	Unchecked	Unchecked	Unchecked	Unchecked	Unchecked	Checked	Unchecked	Unchecked	Unchecked	Unchecked	Unchecked	Unchecked		Unchecked	Unchecked	Unchecked	Unchecked	Unchecked	Unchecked	Unchecked	Unchecked	Unchecked	Unchecked	Unchecked	Unchecked				Complete	2024-09-06 08:16:43	4 = agree	4 = agree	5 = strongly agree		Complete	2024-09-06 08:17:23	1 = strongly disagree	3 = neutral	2 = disagree		Complete	2024-09-06 08:18:26	3 = neutral	5 = strongly agree
15		2024-09-20 09:05:43	Complete	2024-09-20 09:11:25	Unchecked	Unchecked	Unchecked	Unchecked	Unchecked	Unchecked	Unchecked	Unchecked	Unchecked	Unchecked	Unchecked	Unchecked	Unchecked		Unchecked	Unchecked	Unchecked	Unchecked	Unchecked	Unchecked	Unchecked	Unchecked	Unchecked	Unchecked	Unchecked	Unchecked				Complete						Incomplete						Incomplete
20		2024-10-01 15:29:42	Complete	2024-10-01 15:29:52	Unchecked	Unchecked	Unchecked	Unchecked	Unchecked	Unchecked	Unchecked	Unchecked	Unchecked	Unchecked	Unchecked	Unchecked	Checked		Unchecked	Unchecked	Unchecked	Unchecked	Unchecked	Unchecked	Unchecked	Unchecked	Unchecked	Unchecked	Unchecked	Unchecked		Other		Complete	2024-10-01 15:29:56					Complete	2024-10-01 15:30:01					Complete	2024-10-01 15:30:06
21		2024-10-01 16:22:57	Complete	2024-10-01 16:23:11	Unchecked	Unchecked	Unchecked	Checked	Unchecked	Unchecked	Unchecked	Checked	Unchecked	Unchecked	Unchecked	Unchecked	Unchecked		Unchecked	Unchecked	Unchecked	Checked	Unchecked	Unchecked	Unchecked	Unchecked	Unchecked	Unchecked	Unchecked	Unchecked		A few times a month		Complete	2024-10-01 16:24:24					Complete	2024-10-01 16:24:48					Complete	2024-10-01 16:25:00
22		2024-10-03 10:56:05	Complete	2024-10-03 10:56:12	Unchecked	Unchecked	Unchecked	Unchecked	Unchecked	Unchecked	Unchecked	Unchecked	Unchecked	Unchecked	Unchecked	Unchecked	Unchecked		Unchecked	Unchecked	Unchecked	Unchecked	Unchecked	Unchecked	Unchecked	Unchecked	Unchecked	Unchecked	Unchecked	Unchecked				Complete	2024-10-03 10:56:34					Complete	2024-10-03 10:56:51					Complete	2024-10-03 10:57:01
23		2024-10-03 11:10:56	Complete	2024-10-03 11:11:07	Unchecked	Unchecked	Unchecked	Unchecked	Unchecked	Unchecked	Unchecked	Unchecked	Unchecked	Checked	Unchecked	Unchecked	Unchecked		Unchecked	Unchecked	Unchecked	Unchecked	Unchecked	Unchecked	Unchecked	Unchecked	Unchecked	Unchecked	Unchecked	Unchecked				Complete						Incomplete						Incomplete
26		2024-10-22 10:33:41	Complete	2024-10-22 10:34:17	Unchecked	Unchecked	Unchecked	Unchecked	Unchecked	Unchecked	Unchecked	Unchecked	Unchecked	Unchecked	Unchecked	Checked	Unchecked		Unchecked	Unchecked	Unchecked	Unchecked	Unchecked	Unchecked	Unchecked	Unchecked	Unchecked	Unchecked	Unchecked	Unchecked				Complete	2024-10-22 10:34:37	4 = agree	4 = agree	4 = agree		Complete	2024-10-22 10:35:13	2 = disagree	4 = agree	2 = disagree		Complete	2024-10-22 10:36:10	3 = neutral	4 = agree
27		2024-10-22 10:34:57	Complete	2024-10-22 10:36:28	Checked	Checked	Unchecked	Checked	Unchecked	Unchecked	Unchecked	Unchecked	Unchecked	Unchecked	Unchecked	Unchecked	Checked	scite.ai assistant	Unchecked	Unchecked	Unchecked	Checked	Checked	Checked	Checked	Checked	Unchecked	Unchecked	Unchecked	Unchecked		Almost every day		Complete	2024-10-22 10:36:51	5 = strongly agree	3 = neutral	3 = neutral		Complete	2024-10-22 10:37:17	3 = neutral	3 = neutral	3 = neutral		Complete	2024-10-22 10:38:05	3 = neutral	5 = strongly agree
28		2024-10-22 10:42:19	Complete	2024-10-22 10:42:53	Checked	Checked	Unchecked	Unchecked	Unchecked	Unchecked	Unchecked	Unchecked	Unchecked	Unchecked	Unchecked	Unchecked	Unchecked		Unchecked	Unchecked	Unchecked	Unchecked	Unchecked	Unchecked	Checked	Unchecked	Unchecked	Unchecked	Unchecked	Checked	Help summarizing information	A few times a month		Complete	2024-10-22 10:44:45	4 = agree	3 = neutral	3 = neutral	Given AI's propensity to generate phantom data and citations, it is likely to impart more work on the part of the provider upfront. Ultimately it is the provider's responsibility to ensure accuracy of documentation and communication. Therefore, additional effort for oversight is required. Whether AI's implementation improves patient care and is considered useful will been seen in time.	Complete	2024-10-22 10:45:01	3 = neutral	3 = neutral	3 = neutral		Complete	2024-10-22 10:45:31	3 = neutral	5 = strongly agree
31		2024-10-23 16:46:35	Complete	2024-10-23 16:46:47	Unchecked	Unchecked	Unchecked	Unchecked	Unchecked	Unchecked	Unchecked	Unchecked	Unchecked	Unchecked	Unchecked	Checked	Unchecked		Unchecked	Unchecked	Unchecked	Unchecked	Unchecked	Unchecked	Unchecked	Unchecked	Unchecked	Unchecked	Unchecked	Unchecked				Complete						Incomplete						Incomplete
32		2024-11-04 08:20:27	Complete	2024-11-04 08:21:29	Unchecked	Checked	Unchecked	Unchecked	Unchecked	Unchecked	Unchecked	Unchecked	Unchecked	Unchecked	Unchecked	Unchecked	Unchecked		Unchecked	Unchecked	Unchecked	Unchecked	Unchecked	Unchecked	Checked	Unchecked	Unchecked	Unchecked	Unchecked	Unchecked		Less than once a month		Complete	2024-11-04 08:22:26	3 = neutral	3 = neutral	3 = neutral		Complete	2024-11-04 08:23:27	2 = disagree	3 = neutral	3 = neutral		Complete	2024-11-04 08:25:25	4 = agree	2 = disagree
35		2024-12-03 19:41:09	Complete	2024-12-03 19:42:33	Unchecked	Checked	Unchecked	Checked	Unchecked	Unchecked	Unchecked	Unchecked	Unchecked	Unchecked	Unchecked	Unchecked	Unchecked		Checked	Unchecked	Unchecked	Unchecked	Unchecked	Unchecked	Unchecked	Unchecked	Unchecked	Unchecked	Unchecked	Checked	Spelling and grammar check	A few times a week		Complete	2024-12-03 19:43:48	1 = strongly disagree	1 = strongly disagree	2 = disagree	The quality of the information and decision making from the LLMs are very unreliable	Complete	2024-12-03 19:44:18	1 = strongly disagree	1 = strongly disagree	1 = strongly disagree		Complete	2024-12-03 19:45:29	2 = disagree	4 = agree
36		2024-12-03 19:47:39	Complete	2024-12-03 19:48:25	Checked	Checked	Unchecked	Unchecked	Unchecked	Unchecked	Unchecked	Unchecked	Unchecked	Unchecked	Unchecked	Unchecked	Unchecked		Unchecked	Unchecked	Unchecked	Unchecked	Unchecked	Unchecked	Unchecked	Unchecked	Unchecked	Unchecked	Unchecked	Checked	No medical uses	Less than once a month		Complete	2024-12-03 19:48:57	4 = agree	4 = agree	5 = strongly agree		Complete	2024-12-03 19:49:29	3 = neutral	3 = neutral	2 = disagree		Complete	2024-12-03 19:59:21	5 = strongly agree	2 = disagree
37		2024-12-03 19:49:19	Complete	2024-12-03 19:51:06	Unchecked	Checked	Unchecked	Unchecked	Checked	Unchecked	Unchecked	Unchecked	Unchecked	Unchecked	Unchecked	Unchecked	Unchecked		Unchecked	Unchecked	Unchecked	Unchecked	Unchecked	Unchecked	Unchecked	Unchecked	Unchecked	Unchecked	Unchecked	Checked	Out of interest to see how they work. I don't use them for any work.	Never		Complete	2024-12-03 19:52:34	2 = disagree	1 = strongly disagree	2 = disagree	I just don't see how this will help me. I would have to double check everything that AI writes. I can just write things better myself.	Complete	2024-12-03 19:53:42	1 = strongly disagree	1 = strongly disagree	1 = strongly disagree	Generative AI makes up references currently. I don't see how I can trust that it is "trained" to help deliver medical care.	Complete	2024-12-03 19:55:15	1 = strongly disagree	3 = neutral
38		2024-12-03 19:50:00	Complete	2024-12-03 19:50:26	Unchecked	Checked	Unchecked	Unchecked	Unchecked	Unchecked	Unchecked	Unchecked	Unchecked	Unchecked	Unchecked	Unchecked	Unchecked		Unchecked	Unchecked	Unchecked	Unchecked	Unchecked	Unchecked	Checked	Unchecked	Unchecked	Unchecked	Unchecked	Unchecked		Less than once a month		Complete	2024-12-03 19:50:45	3 = neutral	3 = neutral	4 = agree		Complete	2024-12-03 19:51:11	3 = neutral	3 = neutral	2 = disagree		Complete	2024-12-03 19:51:36	3 = neutral	3 = neutral
39		2024-12-03 19:53:06	Complete	2024-12-03 19:54:01	Unchecked	Checked	Unchecked	Unchecked	Unchecked	Unchecked	Unchecked	Unchecked	Unchecked	Unchecked	Unchecked	Unchecked	Unchecked		Unchecked	Unchecked	Unchecked	Unchecked	Unchecked	Unchecked	Unchecked	Unchecked	Unchecked	Unchecked	Unchecked	Checked	Not clinically	A few times a month		Complete	2024-12-03 19:54:20	4 = agree	3 = neutral	3 = neutral		Complete	2024-12-03 19:55:19	3 = neutral	3 = neutral	2 = disagree		Complete	2024-12-03 19:57:39	3 = neutral	4 = agree
40		2024-12-03 20:04:16	Complete	2024-12-03 20:05:07	Unchecked	Checked	Unchecked	Unchecked	Unchecked	Unchecked	Unchecked	Unchecked	Unchecked	Unchecked	Unchecked	Unchecked	Unchecked		Unchecked	Unchecked	Unchecked	Unchecked	Unchecked	Unchecked	Checked	Unchecked	Unchecked	Unchecked	Unchecked	Checked	Research Paper summarization	A few times a month		Complete	2024-12-03 20:05:19	4 = agree	4 = agree	4 = agree		Complete	2024-12-03 20:06:03	3 = neutral	3 = neutral	2 = disagree		Complete	2024-12-03 20:06:57	4 = agree	5 = strongly agree
41		2024-12-03 20:07:13	Complete	2024-12-03 20:07:36	Unchecked	Checked	Unchecked	Unchecked	Unchecked	Unchecked	Unchecked	Unchecked	Unchecked	Unchecked	Unchecked	Unchecked	Unchecked		Unchecked	Unchecked	Unchecked	Unchecked	Unchecked	Unchecked	Checked	Unchecked	Unchecked	Unchecked	Unchecked	Unchecked		Less than once a month		Complete	2024-12-03 20:08:05	4 = agree	2 = disagree	4 = agree		Complete	2024-12-03 20:08:43	4 = agree	2 = disagree	3 = neutral		Complete	2024-12-03 20:09:50	4 = agree	4 = agree
42		2024-12-03 20:13:00	Complete	2024-12-03 20:14:35	Unchecked	Unchecked	Unchecked	Unchecked	Unchecked	Unchecked	Unchecked	Unchecked	Checked	Unchecked	Unchecked	Unchecked	Unchecked	Claude	Unchecked	Unchecked	Unchecked	Unchecked	Unchecked	Unchecked	Checked	Unchecked	Unchecked	Unchecked	Unchecked	Checked	Editing academic projects/documents/articles	Almost every day		Complete	2024-12-03 20:15:04	3 = neutral	3 = neutral	3 = neutral		Complete	2024-12-03 20:15:27	3 = neutral	3 = neutral	3 = neutral		Complete	2024-12-03 20:16:37	3 = neutral	4 = agree
43		2024-12-03 20:14:04	Complete	2024-12-03 20:14:42	Checked	Unchecked	Unchecked	Unchecked	Unchecked	Unchecked	Unchecked	Unchecked	Unchecked	Unchecked	Unchecked	Unchecked	Unchecked		Unchecked	Unchecked	Unchecked	Unchecked	Unchecked	Unchecked	Unchecked	Unchecked	Unchecked	Unchecked	Unchecked	Checked	titles	Less than once a month		Complete	2024-12-03 20:15:06	4 = agree	1 = strongly disagree	3 = neutral		Complete	2024-12-03 20:15:26	3 = neutral	3 = neutral	4 = agree		Complete	2024-12-03 20:16:07	2 = disagree	5 = strongly agree
44		2024-12-03 20:16:49	Complete	2024-12-03 20:17:48	Checked	Checked	Unchecked	Unchecked	Unchecked	Unchecked	Unchecked	Unchecked	Unchecked	Unchecked	Checked	Unchecked	Unchecked		Checked	Unchecked	Unchecked	Unchecked	Checked	Unchecked	Checked	Checked	Unchecked	Unchecked	Unchecked	Unchecked		A few times a week		Complete	2024-12-03 20:18:10	5 = strongly agree	4 = agree	5 = strongly agree		Complete	2024-12-03 20:18:42	4 = agree	4 = agree	4 = agree		Complete	2024-12-03 20:19:37	5 = strongly agree	2 = disagree
46		2024-12-03 20:20:43	Complete	2024-12-03 20:21:19	Unchecked	Checked	Checked	Unchecked	Unchecked	Unchecked	Unchecked	Unchecked	Unchecked	Unchecked	Checked	Unchecked	Unchecked		Checked	Unchecked	Checked	Checked	Unchecked	Unchecked	Checked	Unchecked	Unchecked	Unchecked	Unchecked	Unchecked		Almost every day		Complete	2024-12-03 20:21:56	5 = strongly agree	5 = strongly agree	5 = strongly agree	I've already felt all of these being true with the use of DAX CoPilot	Complete	2024-12-03 20:22:19	5 = strongly agree	5 = strongly agree	3 = neutral		Complete	2024-12-03 20:23:00	4 = agree	2 = disagree
47		2024-12-03 20:23:09	Complete	2024-12-03 20:23:26	Unchecked	Unchecked	Unchecked	Unchecked	Unchecked	Unchecked	Unchecked	Unchecked	Unchecked	Unchecked	Unchecked	Checked	Unchecked		Unchecked	Unchecked	Unchecked	Unchecked	Unchecked	Unchecked	Unchecked	Unchecked	Unchecked	Unchecked	Unchecked	Unchecked				Complete	2024-12-03 20:24:07	2 = disagree	1 = strongly disagree	5 = strongly agree		Complete	2024-12-03 20:24:43	4 = agree	3 = neutral	4 = agree		Complete	2024-12-03 20:58:36	4 = agree	3 = neutral
48		2024-12-03 20:27:00	Complete	2024-12-03 20:27:40	Unchecked	Checked	Unchecked	Unchecked	Unchecked	Unchecked	Unchecked	Unchecked	Unchecked	Unchecked	Unchecked	Unchecked	Unchecked		Checked	Unchecked	Unchecked	Unchecked	Checked	Unchecked	Unchecked	Checked	Unchecked	Unchecked	Unchecked	Unchecked		A few times a week		Complete	2024-12-03 20:27:55	4 = agree	4 = agree	4 = agree		Complete	2024-12-03 20:29:09	3 = neutral	3 = neutral	4 = agree		Complete	2024-12-03 20:29:43	4 = agree	4 = agree
49		2024-12-03 20:28:19	Complete	2024-12-03 20:28:29	Unchecked	Unchecked	Unchecked	Unchecked	Unchecked	Unchecked	Unchecked	Unchecked	Unchecked	Unchecked	Unchecked	Checked	Unchecked		Unchecked	Unchecked	Unchecked	Unchecked	Unchecked	Unchecked	Unchecked	Unchecked	Unchecked	Unchecked	Unchecked	Unchecked				Complete	2024-12-03 20:28:45	4 = agree	4 = agree	4 = agree		Complete	2024-12-03 20:29:05	3 = neutral	3 = neutral	4 = agree		Complete	2024-12-03 20:29:49	4 = agree	3 = neutral
50		2024-12-03 20:34:34	Complete	2024-12-03 20:35:17	Unchecked	Checked	Unchecked	Unchecked	Unchecked	Unchecked	Unchecked	Unchecked	Unchecked	Unchecked	Unchecked	Unchecked	Unchecked		Unchecked	Unchecked	Unchecked	Unchecked	Unchecked	Unchecked	Checked	Unchecked	Unchecked	Checked	Unchecked	Unchecked		A few times a month		Complete	2024-12-03 20:35:41	3 = neutral	2 = disagree	3 = neutral		Complete	2024-12-03 20:36:15	2 = disagree	2 = disagree	3 = neutral		Complete	2024-12-03 20:37:00	3 = neutral	4 = agree
51		2024-12-03 20:48:47	Complete	2024-12-03 20:49:20	Unchecked	Checked	Unchecked	Unchecked	Unchecked	Unchecked	Unchecked	Unchecked	Unchecked	Unchecked	Checked	Unchecked	Unchecked		Unchecked	Unchecked	Unchecked	Checked	Unchecked	Unchecked	Checked	Unchecked	Unchecked	Unchecked	Unchecked	Unchecked		A few times a month		Complete	2024-12-03 20:49:35	5 = strongly agree	2 = disagree	4 = agree		Complete						Incomplete
52		2024-12-03 20:52:18	Complete	2024-12-03 20:52:53	Checked	Checked	Unchecked	Unchecked	Unchecked	Unchecked	Unchecked	Checked	Unchecked	Unchecked	Checked	Unchecked	Unchecked		Unchecked	Unchecked	Unchecked	Unchecked	Unchecked	Unchecked	Checked	Unchecked	Unchecked	Unchecked	Unchecked	Checked	Playing with it	Never		Complete	2024-12-03 20:53:11	1 = strongly disagree	1 = strongly disagree	1 = strongly disagree		Complete	2024-12-03 20:53:28	1 = strongly disagree	1 = strongly disagree	1 = strongly disagree		Complete	2024-12-03 20:53:53	1 = strongly disagree	1 = strongly disagree
53		2024-12-03 20:59:11	Complete	2024-12-03 20:59:34	Unchecked	Checked	Unchecked	Unchecked	Unchecked	Unchecked	Unchecked	Unchecked	Unchecked	Unchecked	Unchecked	Unchecked	Unchecked		Unchecked	Unchecked	Unchecked	Unchecked	Unchecked	Unchecked	Unchecked	Unchecked	Unchecked	Checked	Unchecked	Unchecked		Less than once a month		Complete						Incomplete						Incomplete
54		2024-12-03 21:08:46	Complete	2024-12-03 21:09:22	Checked	Checked	Unchecked	Unchecked	Unchecked	Unchecked	Unchecked	Unchecked	Unchecked	Unchecked	Checked	Unchecked	Unchecked		Unchecked	Unchecked	Unchecked	Checked	Checked	Unchecked	Checked	Unchecked	Unchecked	Unchecked	Unchecked	Unchecked		A few times a month		Complete	2024-12-03 21:09:44	5 = strongly agree	3 = neutral	5 = strongly agree		Complete	2024-12-03 21:10:24	3 = neutral	4 = agree	3 = neutral		Complete	2024-12-03 21:11:09	4 = agree	4 = agree
55		2024-12-03 21:21:42	Complete	2024-12-03 21:21:50	Unchecked	Unchecked	Unchecked	Unchecked	Unchecked	Unchecked	Unchecked	Unchecked	Unchecked	Unchecked	Unchecked	Checked	Unchecked		Unchecked	Unchecked	Unchecked	Unchecked	Unchecked	Unchecked	Unchecked	Unchecked	Unchecked	Unchecked	Unchecked	Unchecked				Complete	2024-12-03 21:22:12	2 = disagree	2 = disagree	2 = disagree		Complete	2024-12-03 21:22:23	3 = neutral	3 = neutral	3 = neutral		Complete	2024-12-03 21:22:51	2 = disagree	3 = neutral
56		2024-12-03 21:28:44	Complete	2024-12-03 21:29:24	Unchecked	Checked	Checked	Unchecked	Unchecked	Unchecked	Unchecked	Unchecked	Unchecked	Unchecked	Unchecked	Unchecked	Unchecked		Unchecked	Checked	Unchecked	Unchecked	Unchecked	Unchecked	Unchecked	Unchecked	Unchecked	Unchecked	Unchecked	Unchecked		A few times a month		Complete	2024-12-03 21:29:42	4 = agree	2 = disagree	3 = neutral		Complete	2024-12-03 21:30:09	2 = disagree	2 = disagree	2 = disagree		Complete	2024-12-03 21:30:57	3 = neutral	5 = strongly agree
57		2024-12-03 21:46:39	Complete	2024-12-03 21:47:55	Checked	Checked	Unchecked	Unchecked	Checked	Unchecked	Unchecked	Unchecked	Unchecked	Unchecked	Unchecked	Unchecked	Unchecked		Unchecked	Unchecked	Unchecked	Unchecked	Unchecked	Unchecked	Unchecked	Unchecked	Unchecked	Checked	Unchecked	Checked	research - for instance, coming up with study names, sometimes answering a research question, occasionally to generate a model table or figure or section of text.	Less than once a month		Complete	2024-12-03 21:48:13	3 = neutral	3 = neutral	3 = neutral		Complete	2024-12-03 21:48:48	3 = neutral	3 = neutral	2 = disagree	I dont understand Q3 above. it's confusing.	Complete	2024-12-03 21:49:38	3 = neutral	2 = disagree
58		2024-12-03 22:10:55	Complete	2024-12-03 22:11:24	Unchecked	Checked	Unchecked	Unchecked	Unchecked	Unchecked	Unchecked	Unchecked	Unchecked	Unchecked	Unchecked	Unchecked	Unchecked		Unchecked	Unchecked	Unchecked	Unchecked	Checked	Unchecked	Checked	Unchecked	Unchecked	Checked	Unchecked	Checked	Translation services	A few times a week		Complete	2024-12-03 22:11:34	5 = strongly agree	5 = strongly agree	5 = strongly agree		Complete	2024-12-03 22:11:54	5 = strongly agree	5 = strongly agree	2 = disagree		Complete	2024-12-03 22:12:29	5 = strongly agree	5 = strongly agree
59		2024-12-03 22:11:50	Complete	2024-12-03 22:12:22	Unchecked	Checked	Unchecked	Unchecked	Unchecked	Unchecked	Unchecked	Unchecked	Unchecked	Unchecked	Unchecked	Unchecked	Unchecked		Unchecked	Unchecked	Unchecked	Unchecked	Unchecked	Unchecked	Checked	Checked	Unchecked	Unchecked	Unchecked	Unchecked		Less than once a month		Complete	2024-12-03 22:12:37	4 = agree	4 = agree	4 = agree		Complete	2024-12-03 22:12:54	3 = neutral	3 = neutral	3 = neutral		Complete	2024-12-03 22:13:15	3 = neutral	4 = agree
60		2024-12-03 22:25:17	Complete	2024-12-03 22:25:52	Unchecked	Checked	Unchecked	Unchecked	Unchecked	Unchecked	Unchecked	Unchecked	Unchecked	Unchecked	Unchecked	Unchecked	Unchecked		Unchecked	Unchecked	Unchecked	Unchecked	Checked	Unchecked	Checked	Checked	Unchecked	Unchecked	Unchecked	Unchecked	medical education ideas and other things related to administration	A few times a month		Complete	2024-12-03 22:27:29	4 = agree	4 = agree	4 = agree	I agree with all of these, but it will depend on the context, who is using the generative AI technologies (ie physicians vs patients/families) and in what setting. I think generally it can be a powerful tool, but needs to be very thoughtful in how issues are approached. Less time doing silly documentation things is where this can be most useful, as this will ideally allow us more time with patien…	Complete	2024-12-03 22:28:04	3 = neutral	4 = agree	4 = agree	interesting idea with the placebo effect!	Complete	2024-12-03 22:29:31	4 = agree	5 = strongly agree
61		2024-12-03 22:50:35	Complete	2024-12-03 22:50:44	Unchecked	Unchecked	Unchecked	Unchecked	Unchecked	Unchecked	Unchecked	Unchecked	Unchecked	Unchecked	Unchecked	Checked	Unchecked		Unchecked	Unchecked	Unchecked	Unchecked	Unchecked	Unchecked	Unchecked	Unchecked	Unchecked	Unchecked	Unchecked	Unchecked				Complete	2024-12-03 22:51:17	3 = neutral	3 = neutral	3 = neutral	This is overall not new and didn't save any time when rolled out previously.	Complete	2024-12-03 22:51:39	3 = neutral	2 = disagree	3 = neutral		Complete
62		2024-12-03 22:50:56	Complete	2024-12-03 22:51:42	Unchecked	Checked	Unchecked	Checked	Unchecked	Unchecked	Unchecked	Unchecked	Unchecked	Unchecked	Unchecked	Unchecked	Unchecked		Unchecked	Unchecked	Unchecked	Unchecked	Unchecked	Unchecked	Checked	Unchecked	Unchecked	Unchecked	Unchecked	Unchecked		A few times a month		Complete	2024-12-03 22:52:09	4 = agree	1 = strongly disagree	2 = disagree		Complete	2024-12-03 22:52:36	3 = neutral	2 = disagree	2 = disagree		Complete	2024-12-03 22:53:19	4 = agree	4 = agree
63		2024-12-03 23:04:44	Complete	2024-12-03 23:05:26	Unchecked	Checked	Unchecked	Unchecked	Unchecked	Unchecked	Unchecked	Unchecked	Unchecked	Unchecked	Unchecked	Unchecked	Unchecked		Unchecked	Unchecked	Unchecked	Unchecked	Unchecked	Unchecked	Checked	Checked	Unchecked	Unchecked	Unchecked	Unchecked		A few times a month		Complete	2024-12-03 23:05:39	4 = agree	4 = agree	4 = agree		Complete	2024-12-03 23:06:08	3 = neutral	4 = agree	3 = neutral		Complete	2024-12-03 23:06:48	4 = agree	4 = agree
64		2024-12-03 23:21:30	Complete	2024-12-03 23:21:46	Unchecked	Unchecked	Checked	Unchecked	Unchecked	Unchecked	Unchecked	Unchecked	Unchecked	Unchecked	Unchecked	Unchecked	Unchecked		Unchecked	Unchecked	Unchecked	Checked	Unchecked	Unchecked	Unchecked	Unchecked	Unchecked	Unchecked	Unchecked	Unchecked		A few times a week		Complete	2024-12-03 23:22:39	4 = agree	2 = disagree	2 = disagree	ambient listening and creation of clinical documentation will be helpful, but to date not good enough to replace MD notes.	Complete	2024-12-03 23:22:59	2 = disagree	2 = disagree	2 = disagree		Complete	2024-12-03 23:23:45	3 = neutral	4 = agree
65		2024-12-04 02:17:07	Complete	2024-12-04 02:18:03	Checked	Unchecked	Unchecked	Unchecked	Unchecked	Unchecked	Unchecked	Unchecked	Unchecked	Unchecked	Unchecked	Unchecked	Unchecked		Unchecked	Unchecked	Unchecked	Unchecked	Unchecked	Unchecked	Checked	Unchecked	Unchecked	Unchecked	Unchecked	Unchecked		Less than once a month		Complete	2024-12-04 02:18:24	4 = agree	3 = neutral	4 = agree		Complete	2024-12-04 02:18:57	3 = neutral	3 = neutral	3 = neutral		Complete
66		2024-12-04 02:43:11	Complete	2024-12-04 02:44:18	Unchecked	Checked	Unchecked	Unchecked	Unchecked	Unchecked	Unchecked	Unchecked	Unchecked	Unchecked	Unchecked	Unchecked	Unchecked		Unchecked	Unchecked	Unchecked	Unchecked	Unchecked	Unchecked	Checked	Unchecked	Unchecked	Unchecked	Unchecked	Unchecked		Every-day		Complete	2024-12-04 02:45:03	2 = disagree	3 = neutral	3 = neutral	I don't know	Complete	2024-12-04 02:45:56	2 = disagree	2 = disagree	2 = disagree		Complete	2024-12-04 02:46:59	4 = agree	5 = strongly agree
67		2024-12-04 05:23:03	Complete	2024-12-04 05:23:46	Unchecked	Checked	Unchecked	Unchecked	Unchecked	Unchecked	Unchecked	Unchecked	Unchecked	Unchecked	Unchecked	Unchecked	Checked	Open Evidence	Checked	Checked	Unchecked	Checked	Unchecked	Unchecked	Unchecked	Unchecked	Unchecked	Unchecked	Unchecked	Unchecked		A few times a month		Complete	2024-12-04 05:24:14	3 = neutral	3 = neutral	3 = neutral		Complete	2024-12-04 05:24:32	3 = neutral	3 = neutral	3 = neutral		Complete	2024-12-04 05:25:17	4 = agree	2 = disagree
68		2024-12-04 05:27:45	Complete	2024-12-04 05:27:52	Unchecked	Unchecked	Unchecked	Unchecked	Unchecked	Unchecked	Unchecked	Unchecked	Unchecked	Unchecked	Unchecked	Unchecked	Unchecked		Unchecked	Unchecked	Unchecked	Unchecked	Unchecked	Unchecked	Unchecked	Unchecked	Unchecked	Unchecked	Unchecked	Unchecked				Complete	2024-12-04 05:27:57					Complete	2024-12-04 05:28:04					Complete
69		2024-12-04 07:03:31	Complete	2024-12-04 07:49:01	Unchecked	Checked	Checked	Unchecked	Unchecked	Unchecked	Unchecked	Unchecked	Unchecked	Unchecked	Unchecked	Unchecked	Unchecked		Unchecked	Unchecked	Unchecked	Unchecked	Unchecked	Unchecked	Unchecked	Unchecked	Unchecked	Unchecked	Unchecked	Checked	Exploring ideas, assisting w searching available literature, refining written communication, jump starting writing	Almost every day		Complete	2024-12-04 07:49:15	3 = neutral	2 = disagree	3 = neutral		Complete	2024-12-04 07:49:30	3 = neutral	3 = neutral	2 = disagree		Complete	2024-12-04 07:49:59	2 = disagree	4 = agree
71		2024-12-04 07:31:29	Complete	2024-12-04 07:32:13	Unchecked	Unchecked	Checked	Unchecked	Unchecked	Unchecked	Unchecked	Unchecked	Unchecked	Unchecked	Checked	Unchecked	Unchecked		Unchecked	Unchecked	Unchecked	Checked	Unchecked	Unchecked	Unchecked	Unchecked	Unchecked	Unchecked	Unchecked	Unchecked		Every-day		Complete	2024-12-04 07:32:33	5 = strongly agree	3 = neutral	5 = strongly agree		Complete	2024-12-04 07:32:59	3 = neutral	4 = agree	3 = neutral		Complete	2024-12-04 07:33:44	4 = agree	2 = disagree
72		2024-12-04 07:35:46	Complete	2024-12-04 07:36:10	Unchecked	Checked	Checked	Unchecked	Unchecked	Unchecked	Unchecked	Unchecked	Unchecked	Unchecked	Unchecked	Unchecked	Unchecked		Unchecked	Unchecked	Unchecked	Checked	Unchecked	Unchecked	Checked	Unchecked	Unchecked	Unchecked	Unchecked	Unchecked		A few times a week		Complete	2024-12-04 07:36:25	4 = agree	2 = disagree	3 = neutral		Complete	2024-12-04 07:36:42	2 = disagree	2 = disagree	2 = disagree		Complete	2024-12-04 07:37:03	2 = disagree	4 = agree
73		2024-12-04 07:55:20	Complete	2024-12-04 07:55:51	Unchecked	Checked	Unchecked	Unchecked	Unchecked	Unchecked	Unchecked	Unchecked	Unchecked	Checked	Unchecked	Unchecked	Unchecked		Checked	Unchecked	Unchecked	Checked	Unchecked	Unchecked	Checked	Unchecked	Unchecked	Unchecked	Unchecked	Unchecked		Every-day		Complete	2024-12-04 07:56:23	5 = strongly agree	4 = agree	4 = agree		Complete	2024-12-04 07:56:59	3 = neutral	4 = agree	3 = neutral		Complete	2024-12-04 07:57:42	4 = agree	2 = disagree
74		2024-12-04 07:56:45	Complete	2024-12-04 07:57:06	Unchecked	Unchecked	Unchecked	Unchecked	Unchecked	Unchecked	Unchecked	Unchecked	Unchecked	Unchecked	Unchecked	Checked	Unchecked		Unchecked	Unchecked	Unchecked	Unchecked	Unchecked	Unchecked	Unchecked	Unchecked	Unchecked	Unchecked	Unchecked	Unchecked				Complete	2024-12-04 07:57:47	2 = disagree	2 = disagree	3 = neutral		Complete	2024-12-04 07:58:03	2 = disagree	2 = disagree	2 = disagree		Complete	2024-12-04 07:58:35	2 = disagree	4 = agree
75		2024-12-04 07:56:58	Complete	2024-12-04 07:57:40	Unchecked	Checked	Checked	Checked	Unchecked	Unchecked	Unchecked	Unchecked	Checked	Unchecked	Unchecked	Unchecked	Unchecked		Unchecked	Unchecked	Unchecked	Checked	Checked	Unchecked	Checked	Unchecked	Unchecked	Unchecked	Unchecked	Unchecked		Every-day		Complete	2024-12-04 07:58:04	3 = neutral	2 = disagree	4 = agree		Complete	2024-12-04 07:58:35	3 = neutral	4 = agree	4 = agree		Complete	2024-12-04 07:59:26	4 = agree	3 = neutral
76		2024-12-04 08:22:28	Complete	2024-12-04 08:22:33	Unchecked	Unchecked	Unchecked	Unchecked	Unchecked	Unchecked	Unchecked	Unchecked	Unchecked	Unchecked	Unchecked	Checked	Unchecked		Unchecked	Unchecked	Unchecked	Unchecked	Unchecked	Unchecked	Unchecked	Unchecked	Unchecked	Unchecked	Unchecked	Unchecked				Complete	2024-12-04 08:41:43	4 = agree	3 = neutral	4 = agree		Complete	2024-12-04 08:41:58	3 = neutral	3 = neutral	4 = agree		Complete	2024-12-04 08:42:36	4 = agree	4 = agree
78		2024-12-04 08:26:45	Complete	2024-12-04 08:27:15	Unchecked	Checked	Unchecked	Unchecked	Unchecked	Unchecked	Unchecked	Unchecked	Unchecked	Unchecked	Unchecked	Unchecked	Unchecked		Unchecked	Unchecked	Unchecked	Unchecked	Checked	Unchecked	Checked	Unchecked	Unchecked	Unchecked	Unchecked	Unchecked		Less than once a month		Complete						Incomplete						Incomplete
79		2024-12-04 08:32:45	Complete	2024-12-04 08:32:51	Unchecked	Unchecked	Unchecked	Unchecked	Unchecked	Unchecked	Unchecked	Unchecked	Unchecked	Unchecked	Unchecked	Checked	Unchecked		Unchecked	Unchecked	Unchecked	Unchecked	Unchecked	Unchecked	Unchecked	Unchecked	Unchecked	Unchecked	Unchecked	Unchecked				Complete						Incomplete						Incomplete
80		2024-12-04 08:47:36	Complete	2024-12-04 08:48:04	Unchecked	Checked	Unchecked	Unchecked	Unchecked	Unchecked	Unchecked	Unchecked	Unchecked	Unchecked	Unchecked	Unchecked	Unchecked		Checked	Unchecked	Checked	Unchecked	Unchecked	Unchecked	Checked	Unchecked	Unchecked	Unchecked	Unchecked	Unchecked		A few times a week		Complete	2024-12-04 08:48:28	1 = strongly disagree	3 = neutral	5 = strongly agree		Complete						Incomplete
82		2024-12-04 08:53:02	Complete	2024-12-04 08:53:38	Unchecked	Checked	Unchecked	Unchecked	Unchecked	Unchecked	Unchecked	Unchecked	Unchecked	Unchecked	Unchecked	Unchecked	Unchecked		Checked	Unchecked	Unchecked	Unchecked	Unchecked	Unchecked	Unchecked	Unchecked	Unchecked	Unchecked	Unchecked	Checked	Literature Review	Less than once a month		Complete	2024-12-04 08:53:51	3 = neutral	2 = disagree	4 = agree		Complete	2024-12-04 08:54:23	3 = neutral	3 = neutral	3 = neutral		Complete	2024-12-04 08:55:51	3 = neutral	4 = agree
83		2024-12-04 09:03:58	Complete	2024-12-04 09:04:06	Unchecked	Unchecked	Unchecked	Unchecked	Unchecked	Unchecked	Unchecked	Unchecked	Unchecked	Unchecked	Unchecked	Checked	Unchecked		Unchecked	Unchecked	Unchecked	Unchecked	Unchecked	Unchecked	Unchecked	Unchecked	Unchecked	Unchecked	Unchecked	Unchecked				Complete	2024-12-04 09:07:58	3 = neutral	2 = disagree	4 = agree	I see generative AI as mainly reducing the time needed for clinical documentation. Given that this documentation is often spilling past designated "work time" into "personal time," I see the impact as reducing provider burnout (which will indirectly improve patient care) rather than increasing face-to-face time with patients. If generative AI is SO efficient that it dramatically reduces time need…	Complete	2024-12-04 09:11:07	2 = disagree	2 = disagree	2 = disagree	I suspect that patients will be distrustful of generative AI and perceive it as making their care more generic rather than individualized. Some of it will be superficial (documentation feeling more nonspecific) and some will be more substantive (if generative AI is used for medical decision-making). For medical decision-making, it will take some work to demonstrate to patients (as well as actuall…	Complete	2024-12-04 09:14:49	3 = neutral	5 = strongly agree
84		2024-12-04 09:06:23	Complete	2024-12-04 09:06:52	Checked	Unchecked	Unchecked	Unchecked	Unchecked	Unchecked	Unchecked	Unchecked	Unchecked	Unchecked	Unchecked	Unchecked	Unchecked		Unchecked	Unchecked	Unchecked	Unchecked	Checked	Unchecked	Checked	Unchecked	Unchecked	Unchecked	Unchecked	Unchecked		A few times a week		Complete	2024-12-04 09:07:06	4 = agree	4 = agree	4 = agree		Complete	2024-12-04 09:07:25	3 = neutral	4 = agree	3 = neutral		Complete	2024-12-04 09:08:10	4 = agree	5 = strongly agree
85		2024-12-04 09:31:40	Complete	2024-12-04 09:34:14	Checked	Unchecked	Unchecked	Unchecked	Unchecked	Unchecked	Unchecked	Unchecked	Unchecked	Unchecked	Unchecked	Unchecked	Unchecked		Unchecked	Unchecked	Unchecked	Unchecked	Unchecked	Unchecked	Checked	Unchecked	Unchecked	Unchecked	Unchecked	Unchecked		Never		Complete	2024-12-04 09:34:44	4 = agree	2 = disagree	4 = agree		Complete	2024-12-04 09:35:18	3 = neutral	4 = agree	2 = disagree		Complete	2024-12-04 09:36:31	3 = neutral	5 = strongly agree
86		2024-12-04 09:34:42	Complete	2024-12-04 09:35:10	Unchecked	Checked	Unchecked	Unchecked	Unchecked	Unchecked	Unchecked	Unchecked	Unchecked	Unchecked	Checked	Unchecked	Unchecked		Unchecked	Unchecked	Unchecked	Checked	Unchecked	Unchecked	Checked	Unchecked	Unchecked	Unchecked	Unchecked	Unchecked	writing letters for patient	A few times a week		Complete	2024-12-04 09:35:21	5 = strongly agree	2 = disagree	3 = neutral		Complete	2024-12-04 09:37:30	2 = disagree	3 = neutral	2 = disagree		Complete	2024-12-04 09:37:48	3 = neutral	4 = agree
87		2024-12-04 09:54:39	Complete	2024-12-04 09:55:27	Unchecked	Unchecked	Unchecked	Unchecked	Unchecked	Unchecked	Unchecked	Unchecked	Unchecked	Unchecked	Checked	Unchecked	Unchecked		Unchecked	Checked	Unchecked	Checked	Unchecked	Unchecked	Unchecked	Unchecked	Unchecked	Unchecked	Unchecked	Unchecked		A few times a week		Complete	2024-12-04 09:55:58	4 = agree	4 = agree	4 = agree		Complete	2024-12-04 09:56:31	3 = neutral	4 = agree	3 = neutral		Complete	2024-12-04 09:57:47	2 = disagree	5 = strongly agree
88		2024-12-04 10:03:35	Complete	2024-12-04 10:04:19	Checked	Unchecked	Unchecked	Unchecked	Unchecked	Unchecked	Unchecked	Unchecked	Unchecked	Unchecked	Checked	Unchecked	Unchecked		Checked	Unchecked	Unchecked	Checked	Unchecked	Unchecked	Checked	Unchecked	Unchecked	Unchecked	Unchecked	Unchecked		A few times a week		Complete	2024-12-04 10:04:40	4 = agree	2 = disagree	4 = agree		Complete	2024-12-04 10:05:03	3 = neutral	3 = neutral	3 = neutral		Complete	2024-12-04 10:05:47	3 = neutral	3 = neutral
89		2024-12-04 10:07:58	Complete	2024-12-04 10:08:48	Checked	Unchecked	Unchecked	Unchecked	Unchecked	Unchecked	Unchecked	Unchecked	Unchecked	Unchecked	Unchecked	Unchecked	Unchecked		Unchecked	Unchecked	Unchecked	Unchecked	Unchecked	Unchecked	Unchecked	Unchecked	Unchecked	Unchecked	Unchecked	Checked	non medical questions	Never		Complete	2024-12-04 10:09:19	3 = neutral	2 = disagree	3 = neutral		Complete	2024-12-04 10:09:44	3 = neutral	3 = neutral	3 = neutral		Complete	2024-12-04 10:10:14	3 = neutral	3 = neutral
90		2024-12-04 10:18:19	Complete	2024-12-04 10:19:09	Unchecked	Checked	Unchecked	Unchecked	Unchecked	Unchecked	Unchecked	Unchecked	Unchecked	Unchecked	Unchecked	Unchecked	Checked	OpenEvidence	Checked	Checked	Unchecked	Unchecked	Unchecked	Unchecked	Unchecked	Unchecked	Unchecked	Checked	Unchecked	Unchecked		Almost every day		Complete	2024-12-04 10:20:14	5 = strongly agree	5 = strongly agree	5 = strongly agree	If done right. Otherwise, it could just be a tool that leadership uses to increase patient throughput rather than increase patient facing time and quality of care.	Complete	2024-12-04 10:21:17	4 = agree	4 = agree	3 = neutral		Complete	2024-12-04 10:23:08	3 = neutral	3 = neutral
91		2024-12-04 10:18:52	Complete	2024-12-04 10:19:22	Checked	Checked	Unchecked	Unchecked	Unchecked	Unchecked	Unchecked	Unchecked	Unchecked	Unchecked	Unchecked	Unchecked	Unchecked		Unchecked	Unchecked	Unchecked	Unchecked	Checked	Unchecked	Checked	Checked	Unchecked	Unchecked	Unchecked	Checked	Grant writing	A few times a week		Complete	2024-12-04 10:19:44	5 = strongly agree	4 = agree	5 = strongly agree		Complete	2024-12-04 10:20:23	4 = agree	4 = agree	4 = agree		Complete	2024-12-04 10:20:59	4 = agree	4 = agree
92		2024-12-04 10:27:02	Complete	2024-12-04 10:27:29	Checked	Unchecked	Unchecked	Unchecked	Unchecked	Unchecked	Unchecked	Unchecked	Unchecked	Unchecked	Unchecked	Unchecked	Unchecked		Unchecked	Unchecked	Unchecked	Unchecked	Unchecked	Unchecked	Checked	Unchecked	Unchecked	Unchecked	Unchecked	Unchecked		Less than once a month		Complete	2024-12-04 10:27:57	3 = neutral	3 = neutral	3 = neutral		Complete	2024-12-04 10:28:29	4 = agree	3 = neutral	2 = disagree		Complete	2024-12-04 10:29:26	4 = agree	4 = agree
93		2024-12-04 10:30:05	Complete	2024-12-04 10:30:09	Unchecked	Unchecked	Unchecked	Unchecked	Unchecked	Unchecked	Unchecked	Unchecked	Unchecked	Unchecked	Unchecked	Checked	Unchecked		Unchecked	Unchecked	Unchecked	Unchecked	Unchecked	Unchecked	Unchecked	Unchecked	Unchecked	Unchecked	Unchecked	Unchecked				Complete	2024-12-04 10:30:20	3 = neutral	1 = strongly disagree	2 = disagree		Complete	2024-12-04 10:30:38	2 = disagree	2 = disagree	2 = disagree		Complete	2024-12-04 10:31:03	3 = neutral	5 = strongly agree
95		2024-12-04 11:09:59	Complete	2024-12-04 11:10:15	Unchecked	Unchecked	Checked	Unchecked	Unchecked	Unchecked	Unchecked	Unchecked	Unchecked	Unchecked	Unchecked	Unchecked	Unchecked		Unchecked	Unchecked	Unchecked	Checked	Unchecked	Unchecked	Unchecked	Unchecked	Unchecked	Unchecked	Unchecked	Unchecked		A few times a week		Complete	2024-12-04 11:10:29	4 = agree	4 = agree	4 = agree		Complete	2024-12-04 11:10:49	3 = neutral	4 = agree	3 = neutral		Complete	2024-12-04 11:11:14	3 = neutral	3 = neutral
96		2024-12-04 11:15:28	Complete	2024-12-04 11:16:25	Unchecked	Checked	Checked	Unchecked	Checked	Unchecked	Unchecked	Unchecked	Unchecked	Unchecked	Checked	Unchecked	Unchecked		Unchecked	Unchecked	Unchecked	Checked	Unchecked	Unchecked	Checked	Checked	Unchecked	Unchecked	Unchecked	Unchecked		A few times a week		Complete	2024-12-04 11:17:06	5 = strongly agree	4 = agree	5 = strongly agree		Complete	2024-12-04 11:17:45	4 = agree	4 = agree	3 = neutral		Complete	2024-12-04 11:19:41	3 = neutral	5 = strongly agree
97		2024-12-04 11:43:43	Complete	2024-12-04 11:45:33	Unchecked	Unchecked	Checked	Unchecked	Unchecked	Unchecked	Unchecked	Unchecked	Unchecked	Unchecked	Unchecked	Unchecked	Unchecked		Unchecked	Unchecked	Unchecked	Checked	Unchecked	Checked	Unchecked	Unchecked	Unchecked	Unchecked	Unchecked	Unchecked		A few times a week		Complete	2024-12-04 11:45:44	4 = agree	4 = agree	4 = agree		Complete	2024-12-04 11:46:06	3 = neutral	4 = agree	4 = agree		Complete	2024-12-04 11:46:58	4 = agree	4 = agree
98		2024-12-04 12:56:01	Complete	2024-12-04 12:56:26	Unchecked	Checked	Unchecked	Unchecked	Unchecked	Unchecked	Unchecked	Unchecked	Unchecked	Unchecked	Unchecked	Unchecked	Unchecked		Unchecked	Unchecked	Unchecked	Unchecked	Unchecked	Unchecked	Checked	Unchecked	Unchecked	Unchecked	Unchecked	Unchecked		A few times a month		Complete	2024-12-04 12:57:47	5 = strongly agree	5 = strongly agree	5 = strongly agree	I think generative AI should be integrated in EHR for better documentation and clarity in writing while being double-checked by the physician. This can reduce the bulk of inefficiencies in documentation.	Complete	2024-12-04 12:58:13	5 = strongly agree	5 = strongly agree	5 = strongly agree		Complete	2024-12-04 12:58:59	3 = neutral	5 = strongly agree
99		2024-12-04 13:32:40	Complete	2024-12-04 13:33:00	Unchecked	Checked	Unchecked	Unchecked	Unchecked	Unchecked	Unchecked	Unchecked	Unchecked	Unchecked	Unchecked	Unchecked	Unchecked		Unchecked	Unchecked	Unchecked	Unchecked	Unchecked	Unchecked	Checked	Unchecked	Unchecked	Checked	Unchecked	Unchecked		Less than once a month		Complete	2024-12-04 13:33:22	4 = agree	3 = neutral	4 = agree		Complete	2024-12-04 13:34:03	2 = disagree	3 = neutral	3 = neutral		Complete	2024-12-04 13:34:30	3 = neutral	4 = agree
100		2024-12-04 13:49:02	Complete	2024-12-04 13:49:28	Unchecked	Checked	Unchecked	Unchecked	Unchecked	Unchecked	Unchecked	Unchecked	Unchecked	Unchecked	Unchecked	Unchecked	Unchecked		Unchecked	Unchecked	Unchecked	Unchecked	Unchecked	Unchecked	Unchecked	Unchecked	Unchecked	Unchecked	Unchecked	Checked	writing, shopping	A few times a month		Complete	2024-12-04 13:49:52	4 = agree	2 = disagree	5 = strongly agree		Complete	2024-12-04 13:50:24	3 = neutral	3 = neutral	1 = strongly disagree		Complete	2024-12-04 13:50:53	4 = agree	4 = agree
101		2024-12-04 15:40:46	Complete	2024-12-04 15:41:45	Unchecked	Checked	Unchecked	Unchecked	Unchecked	Unchecked	Unchecked	Unchecked	Unchecked	Checked	Unchecked	Unchecked	Unchecked		Unchecked	Unchecked	Unchecked	Unchecked	Unchecked	Unchecked	Checked	Unchecked	Unchecked	Unchecked	Unchecked	Unchecked		Less than once a month		Complete	2024-12-04 15:42:02	4 = agree	4 = agree	4 = agree		Complete	2024-12-04 15:42:23	4 = agree	4 = agree	2 = disagree		Complete	2024-12-04 15:43:02	2 = disagree	4 = agree
102		2024-12-04 16:31:19	Complete	2024-12-04 16:31:59	Unchecked	Checked	Unchecked	Unchecked	Unchecked	Unchecked	Unchecked	Unchecked	Unchecked	Unchecked	Unchecked	Unchecked	Unchecked		Checked	Unchecked	Unchecked	Unchecked	Unchecked	Unchecked	Unchecked	Unchecked	Unchecked	Checked	Unchecked	Unchecked		A few times a month		Complete	2024-12-04 16:32:21	4 = agree	3 = neutral	5 = strongly agree		Complete	2024-12-04 16:32:49	4 = agree	3 = neutral	4 = agree		Complete	2024-12-04 16:33:45	5 = strongly agree	5 = strongly agree
103		2024-12-04 19:53:28	Complete	2024-12-04 19:53:37	Unchecked	Unchecked	Unchecked	Unchecked	Unchecked	Unchecked	Unchecked	Unchecked	Unchecked	Unchecked	Unchecked	Checked	Unchecked		Unchecked	Unchecked	Unchecked	Unchecked	Unchecked	Unchecked	Unchecked	Unchecked	Unchecked	Unchecked	Unchecked	Unchecked				Complete	2024-12-04 19:55:14	3 = neutral	3 = neutral	3 = neutral	I think they have potential to improve care, but in general EMR has made it take longer, with less focus on the patient and therefor less empathetic in a clinic environment when physicians look at the computer instead of the patient. These experiences make me less enthusiastic about AI than I might have been.	Complete	2024-12-04 19:56:59	3 = neutral	2 = disagree	3 = neutral	Will they trust me if I disagree with the AI diagnosis or impression? We know that it is not perfect, and neither am I. But there are intangibles that come from patient care that may give me an edge, however I think families may have a hard time going against what the computer says if it's different than my impression.	Complete	2024-12-04 19:57:49	4 = agree	4 = agree
105		2024-12-05 09:53:22	Complete	2024-12-05 09:56:19	Unchecked	Checked	Checked	Unchecked	Unchecked	Unchecked	Unchecked	Unchecked	Unchecked	Unchecked	Unchecked	Unchecked	Unchecked		Unchecked	Unchecked	Unchecked	Checked	Checked	Unchecked	Unchecked	Unchecked	Unchecked	Unchecked	Unchecked	Unchecked		Less than once a month		Complete	2024-12-05 09:57:59	4 = agree	3 = neutral	4 = agree	The information I receive from AI is not different than Pubmed	Complete	2024-12-05 09:59:06	4 = agree	3 = neutral	4 = agree		Complete	2024-12-05 10:03:59	4 = agree	4 = agree
106		2024-12-05 10:54:45	Complete	2024-12-05 10:58:35	Checked	Checked	Unchecked	Unchecked	Unchecked	Unchecked	Unchecked	Unchecked	Unchecked	Unchecked	Unchecked	Unchecked	Unchecked		Unchecked	Unchecked	Checked	Unchecked	Checked	Unchecked	Checked	Unchecked	Unchecked	Unchecked	Unchecked	Unchecked		A few times a month		Complete	2024-12-05 10:59:27	4 = agree	4 = agree	5 = strongly agree	Interested in learning more about how to use it as I am mostly using it to generate form letters and summarize text from articles.	Complete	2024-12-05 11:01:14	3 = neutral	3 = neutral	4 = agree	I think the response will be bimodal - some will trust more and some will trust less. Press/news reports impact this but negative small studies tend to get bigger headlines than positive studies with incremental benefits.	Complete	2024-12-05 17:35:58	4 = agree	3 = neutral
107		2024-12-05 12:01:18	Complete	2024-12-05 12:02:45	Checked	Unchecked	Unchecked	Unchecked	Unchecked	Unchecked	Unchecked	Unchecked	Unchecked	Unchecked	Unchecked	Unchecked	Unchecked		Unchecked	Unchecked	Unchecked	Unchecked	Unchecked	Unchecked	Unchecked	Unchecked	Unchecked	Unchecked	Unchecked	Checked	Just starting to dabble with it in general. Have not used it for patient care as of yet. Trying to figure out how to use it in a way that would be helpful.	Less than once a month		Complete	2024-12-05 12:03:30	4 = agree	4 = agree	4 = agree		Complete	2024-12-05 12:03:55	4 = agree	4 = agree	4 = agree		Complete	2024-12-05 12:05:17	4 = agree	4 = agree
108		2024-12-05 18:31:43	Complete	2024-12-05 18:32:05	Unchecked	Unchecked	Unchecked	Unchecked	Unchecked	Unchecked	Unchecked	Unchecked	Unchecked	Unchecked	Checked	Unchecked	Unchecked		Unchecked	Unchecked	Unchecked	Checked	Unchecked	Unchecked	Unchecked	Unchecked	Unchecked	Unchecked	Unchecked	Unchecked		A few times a month		Complete	2024-12-05 18:32:18	4 = agree	4 = agree	4 = agree		Complete	2024-12-05 18:32:43	4 = agree	4 = agree	4 = agree		Complete	2024-12-05 18:33:22	4 = agree	2 = disagree
109		2024-12-08 09:57:28	Complete	2024-12-08 09:57:58	Unchecked	Checked	Unchecked	Unchecked	Unchecked	Unchecked	Unchecked	Unchecked	Unchecked	Unchecked	Unchecked	Unchecked	Unchecked		Unchecked	Unchecked	Unchecked	Unchecked	Unchecked	Unchecked	Checked	Unchecked	Unchecked	Unchecked	Unchecked	Unchecked		Less than once a month		Complete	2024-12-08 09:58:21	5 = strongly agree	5 = strongly agree	5 = strongly agree		Complete	2024-12-08 09:58:55	5 = strongly agree	4 = agree	3 = neutral		Complete	2024-12-08 10:00:28	4 = agree	2 = disagree
110		2024-12-09 10:40:39	Complete	2024-12-09 10:41:46	Checked	Checked	Unchecked	Unchecked	Unchecked	Unchecked	Unchecked	Unchecked	Unchecked	Unchecked	Unchecked	Unchecked	Unchecked		Unchecked	Unchecked	Unchecked	Unchecked	Checked	Unchecked	Checked	Checked	Unchecked	Unchecked	Unchecked	Unchecked		A few times a week		Complete	2024-12-09 10:45:02	5 = strongly agree	5 = strongly agree	5 = strongly agree		Complete	2024-12-09 10:45:32	5 = strongly agree	5 = strongly agree	5 = strongly agree		Complete	2024-12-09 10:46:10	5 = strongly agree	2 = disagree
111		2024-12-09 11:55:53	Complete	2024-12-09 11:56:47	Unchecked	Unchecked	Unchecked	Unchecked	Unchecked	Unchecked	Unchecked	Unchecked	Unchecked	Unchecked	Checked	Unchecked	Unchecked		Unchecked	Unchecked	Unchecked	Checked	Unchecked	Unchecked	Unchecked	Unchecked	Unchecked	Unchecked	Unchecked	Unchecked		A few times a week		Complete	2024-12-09 11:58:25	5 = strongly agree	5 = strongly agree	5 = strongly agree	Clinical documentation is a task that takes a lot of the physician's time. Having AI help us reduce this time will allow us to spend more time looking and interacting with our patients instead of writing while we are interacting with them.	Complete	2024-12-09 11:58:57	5 = strongly agree	5 = strongly agree	3 = neutral		Complete	2024-12-09 11:59:50	2 = disagree	5 = strongly agree
112		2024-12-09 11:57:01	Complete	2024-12-09 11:57:21	Unchecked	Unchecked	Checked	Unchecked	Unchecked	Unchecked	Unchecked	Unchecked	Unchecked	Unchecked	Unchecked	Unchecked	Unchecked		Unchecked	Unchecked	Unchecked	Checked	Unchecked	Unchecked	Unchecked	Unchecked	Unchecked	Unchecked	Unchecked	Unchecked		A few times a week		Complete	2024-12-09 11:57:40	5 = strongly agree	5 = strongly agree	5 = strongly agree		Complete	2024-12-09 11:58:08	3 = neutral	3 = neutral	3 = neutral		Complete	2024-12-09 11:58:37	3 = neutral	3 = neutral
113		2024-12-09 11:58:06	Complete	2024-12-09 12:00:35	Checked	Checked	Checked	Unchecked	Unchecked	Unchecked	Unchecked	Unchecked	Unchecked	Checked	Unchecked	Unchecked	Unchecked		Unchecked	Unchecked	Unchecked	Unchecked	Unchecked	Checked	Checked	Checked	Unchecked	Unchecked	Unchecked	Checked	coding assistance: reformatting text/data into CSV format writing excel formulas debugging code brainstorming ideas using multiple-shot prompts: 1. give me three examples of how to say the text in brackets [text] 2. reformat the text using active voice, gender neutral pronouns, professional tone etc.	Every-day		Complete	2024-12-09 12:00:56	4 = agree	5 = strongly agree	4 = agree		Complete	2024-12-09 12:01:38	4 = agree	4 = agree	4 = agree		Complete	2024-12-09 12:03:12	2 = disagree	3 = neutral
114		2024-12-09 12:00:04	Complete	2024-12-09 12:00:48	Unchecked	Unchecked	Unchecked	Checked	Unchecked	Unchecked	Unchecked	Unchecked	Unchecked	Unchecked	Unchecked	Unchecked	Unchecked		Unchecked	Unchecked	Unchecked	Unchecked	Unchecked	Unchecked	Checked	Unchecked	Unchecked	Unchecked	Unchecked	Checked	scholarly activities ie abstract writing	A few times a month		Complete	2024-12-09 12:01:40	4 = agree	3 = neutral	4 = agree	Need adequate time/ training/resources to implement and need to include physicians in the decision making	Complete	2024-12-09 12:02:13	4 = agree	3 = neutral	3 = neutral		Complete	2024-12-09 12:03:08	4 = agree	4 = agree
115		2024-12-09 12:08:14	Complete	2024-12-09 12:08:24	Unchecked	Unchecked	Unchecked	Unchecked	Unchecked	Unchecked	Unchecked	Unchecked	Unchecked	Unchecked	Unchecked	Checked	Unchecked		Unchecked	Unchecked	Unchecked	Unchecked	Unchecked	Unchecked	Unchecked	Unchecked	Unchecked	Unchecked	Unchecked	Unchecked				Complete	2024-12-09 12:08:43	3 = neutral	3 = neutral	4 = agree		Complete	2024-12-09 12:09:15	2 = disagree	2 = disagree	2 = disagree		Complete	2024-12-09 12:09:59	4 = agree	5 = strongly agree
116		2024-12-09 12:17:06	Complete	2024-12-09 12:17:33	Unchecked	Unchecked	Unchecked	Unchecked	Unchecked	Unchecked	Unchecked	Unchecked	Unchecked	Unchecked	Unchecked	Checked	Unchecked		Unchecked	Unchecked	Unchecked	Unchecked	Unchecked	Unchecked	Unchecked	Unchecked	Unchecked	Unchecked	Unchecked	Unchecked				Complete	2024-12-09 12:19:23	4 = agree	3 = neutral	4 = agree		Complete	2024-12-09 12:20:00	3 = neutral	3 = neutral	3 = neutral		Complete	2024-12-09 12:20:56	3 = neutral	4 = agree
117		2024-12-09 12:21:32	Complete	2024-12-09 12:21:52	Checked	Unchecked	Unchecked	Unchecked	Unchecked	Unchecked	Unchecked	Unchecked	Unchecked	Unchecked	Unchecked	Unchecked	Unchecked		Unchecked	Unchecked	Unchecked	Unchecked	Unchecked	Unchecked	Checked	Unchecked	Unchecked	Unchecked	Unchecked	Unchecked		Never		Complete	2024-12-09 12:22:08	4 = agree	4 = agree	4 = agree		Complete	2024-12-09 12:22:27	2 = disagree	3 = neutral	3 = neutral		Complete	2024-12-09 12:23:10	4 = agree	3 = neutral
119		2024-12-09 12:27:25	Complete	2024-12-09 12:28:00	Checked	Unchecked	Unchecked	Checked	Unchecked	Unchecked	Unchecked	Unchecked	Unchecked	Unchecked	Unchecked	Unchecked	Unchecked		Unchecked	Unchecked	Unchecked	Unchecked	Unchecked	Unchecked	Checked	Checked	Unchecked	Unchecked	Unchecked	Unchecked		Less than once a month		Complete						Incomplete						Incomplete
120		2024-12-09 12:32:29	Complete	2024-12-09 12:32:58	Unchecked	Checked	Unchecked	Unchecked	Unchecked	Unchecked	Unchecked	Unchecked	Unchecked	Unchecked	Unchecked	Unchecked	Unchecked		Unchecked	Unchecked	Unchecked	Unchecked	Unchecked	Unchecked	Checked	Unchecked	Unchecked	Unchecked	Unchecked	Unchecked		A few times a month		Complete	2024-12-09 12:34:04	5 = strongly agree	4 = agree	4 = agree		Complete	2024-12-09 12:34:54	4 = agree	4 = agree	4 = agree		Complete	2024-12-09 12:35:59	3 = neutral	5 = strongly agree
121		2024-12-09 12:36:10	Complete	2024-12-09 12:36:46	Checked	Checked	Unchecked	Unchecked	Unchecked	Unchecked	Unchecked	Unchecked	Unchecked	Unchecked	Checked	Unchecked	Unchecked		Checked	Checked	Checked	Checked	Checked	Unchecked	Checked	Checked	Unchecked	Unchecked	Unchecked	Unchecked	Discharge instructions	A few times a week		Complete	2024-12-09 12:36:57	4 = agree	4 = agree	4 = agree		Complete	2024-12-09 12:37:14	3 = neutral	3 = neutral	4 = agree		Complete	2024-12-09 12:37:30	4 = agree	4 = agree
122		2024-12-09 12:47:34	Complete	2024-12-09 12:47:46	Unchecked	Unchecked	Unchecked	Unchecked	Unchecked	Unchecked	Unchecked	Unchecked	Unchecked	Unchecked	Unchecked	Checked	Unchecked		Unchecked	Unchecked	Unchecked	Unchecked	Unchecked	Unchecked	Unchecked	Unchecked	Unchecked	Unchecked	Unchecked	Unchecked				Complete	2024-12-09 12:48:03	3 = neutral	2 = disagree	4 = agree		Complete	2024-12-09 12:48:26	3 = neutral	3 = neutral	3 = neutral		Complete	2024-12-09 12:49:22	4 = agree	4 = agree
123		2024-12-09 12:52:35	Complete	2024-12-09 12:53:13	Unchecked	Unchecked	Checked	Unchecked	Unchecked	Unchecked	Unchecked	Unchecked	Unchecked	Unchecked	Checked	Unchecked	Unchecked		Unchecked	Unchecked	Unchecked	Checked	Unchecked	Unchecked	Unchecked	Unchecked	Unchecked	Unchecked	Unchecked	Unchecked		Never		Complete	2024-12-09 12:53:35	4 = agree	3 = neutral	4 = agree		Complete	2024-12-09 12:53:57	4 = agree	3 = neutral	3 = neutral		Complete	2024-12-09 12:54:55	4 = agree	4 = agree
125		2024-12-09 13:04:20	Complete	2024-12-09 13:04:28	Unchecked	Unchecked	Unchecked	Unchecked	Unchecked	Unchecked	Unchecked	Unchecked	Unchecked	Unchecked	Unchecked	Checked	Unchecked		Unchecked	Unchecked	Unchecked	Unchecked	Unchecked	Unchecked	Unchecked	Unchecked	Unchecked	Unchecked	Unchecked	Unchecked				Complete	2024-12-09 13:05:05	3 = neutral	2 = disagree	3 = neutral	Not sure of the impact of generative AI on clinical care.	Complete	2024-12-09 13:05:27	2 = disagree	2 = disagree	3 = neutral		Complete	2024-12-09 13:05:59	2 = disagree	4 = agree
127		2024-12-09 13:31:06	Complete	2024-12-09 13:31:21	Unchecked	Unchecked	Unchecked	Unchecked	Unchecked	Unchecked	Unchecked	Unchecked	Unchecked	Unchecked	Unchecked	Checked	Unchecked		Unchecked	Unchecked	Unchecked	Unchecked	Unchecked	Unchecked	Unchecked	Unchecked	Unchecked	Unchecked	Unchecked	Unchecked				Complete	2024-12-09 13:38:01	2 = disagree	1 = strongly disagree	3 = neutral	Empathy for patients derives from a physician's unique worldview (e.g. humanism, religious perspectives that define the sacred nature of individual human beings, etc. ) and his/her life experiences. So AI tools have nothing to do with empathy. AI sounds enticing as a means of freeing up more time to allow a provider to display empathy, but over the decades I have been in practice, I am wary of pr…	Complete	2024-12-09 13:42:59	3 = neutral	2 = disagree	3 = neutral	If I were a patient and knew that my physician's decisions about my care were predominantly the result of reliance on AI technology , I would trust my physician less. I believe that providers are at risk with AI of outsourcing their ability to analyze a patient's clinical condition to algorithms. The provider will ultimately be relegated to transferring a patient's symptoms, physical findings and…	Complete	2024-12-09 13:44:10	2 = disagree	4 = agree
128		2024-12-09 13:36:11	Complete	2024-12-09 13:36:35	Unchecked	Unchecked	Checked	Unchecked	Unchecked	Unchecked	Unchecked	Unchecked	Unchecked	Unchecked	Unchecked	Unchecked	Unchecked		Unchecked	Unchecked	Unchecked	Checked	Unchecked	Unchecked	Unchecked	Unchecked	Unchecked	Unchecked	Unchecked	Unchecked		A few times a week		Complete	2024-12-09 13:37:12	4 = agree	3 = neutral	3 = neutral	Decrease documentation time after clinic, yes, not sure about the other statements though	Complete	2024-12-09 13:37:33	2 = disagree	2 = disagree	2 = disagree		Complete	2024-12-09 13:38:09	3 = neutral	5 = strongly agree
129		2024-12-09 13:43:22	Complete	2024-12-09 13:43:52	Unchecked	Checked	Unchecked	Checked	Unchecked	Unchecked	Unchecked	Unchecked	Unchecked	Unchecked	Unchecked	Unchecked	Unchecked		Checked	Unchecked	Unchecked	Unchecked	Checked	Unchecked	Checked	Checked	Unchecked	Unchecked	Unchecked	Unchecked		A few times a week		Complete	2024-12-09 13:44:16	3 = neutral	2 = disagree	3 = neutral		Complete	2024-12-09 13:44:45	2 = disagree	2 = disagree	2 = disagree		Complete	2024-12-09 13:45:26	2 = disagree	4 = agree
130		2024-12-09 13:44:13	Complete	2024-12-09 13:44:26	Unchecked	Unchecked	Unchecked	Unchecked	Unchecked	Unchecked	Unchecked	Unchecked	Unchecked	Unchecked	Unchecked	Checked	Unchecked		Unchecked	Unchecked	Unchecked	Unchecked	Unchecked	Unchecked	Unchecked	Unchecked	Unchecked	Unchecked	Unchecked	Unchecked				Complete	2024-12-09 13:44:41	4 = agree	2 = disagree	4 = agree		Complete						Incomplete
132		2024-12-09 14:16:32	Complete	2024-12-09 14:16:41	Unchecked	Unchecked	Unchecked	Unchecked	Unchecked	Unchecked	Unchecked	Unchecked	Unchecked	Unchecked	Unchecked	Checked	Unchecked		Unchecked	Unchecked	Unchecked	Unchecked	Unchecked	Unchecked	Unchecked	Unchecked	Unchecked	Unchecked	Unchecked	Unchecked				Complete						Incomplete						Incomplete
133		2024-12-09 14:33:17	Complete	2024-12-09 14:33:43	Unchecked	Checked	Unchecked	Checked	Unchecked	Unchecked	Unchecked	Unchecked	Unchecked	Unchecked	Unchecked	Unchecked	Unchecked		Unchecked	Unchecked	Unchecked	Checked	Unchecked	Unchecked	Checked	Unchecked	Unchecked	Unchecked	Unchecked	Unchecked		Less than once a month		Complete	2024-12-09 14:33:53	4 = agree	3 = neutral	4 = agree		Complete	2024-12-09 14:34:17	3 = neutral	3 = neutral	4 = agree		Complete	2024-12-09 14:36:33	4 = agree	5 = strongly agree
135		2024-12-09 16:28:01	Complete	2024-12-09 16:29:08	Unchecked	Checked	Unchecked	Unchecked	Unchecked	Unchecked	Unchecked	Unchecked	Unchecked	Unchecked	Unchecked	Unchecked	Unchecked		Checked	Unchecked	Unchecked	Unchecked	Unchecked	Unchecked	Unchecked	Unchecked	Unchecked	Checked	Unchecked	Unchecked		Less than once a month		Complete	2024-12-09 16:30:39	3 = neutral	3 = neutral	3 = neutral	Hard to say how it will impact care as it is not currently integrated into my practice. It could be a huge resource if it could be used to generate notes but may also require review to avoid mistakes	Complete	2024-12-09 16:31:07	2 = disagree	3 = neutral	1 = strongly disagree		Complete	2024-12-09 16:31:56	4 = agree	5 = strongly agree
136		2024-12-09 16:52:01	Complete	2024-12-09 16:52:20	Checked	Unchecked	Unchecked	Unchecked	Unchecked	Unchecked	Unchecked	Unchecked	Unchecked	Unchecked	Unchecked	Unchecked	Unchecked		Unchecked	Unchecked	Unchecked	Unchecked	Unchecked	Unchecked	Checked	Unchecked	Unchecked	Unchecked	Unchecked	Unchecked		A few times a month		Complete	2024-12-09 16:52:33	3 = neutral	2 = disagree	3 = neutral		Complete	2024-12-09 16:52:47	2 = disagree	2 = disagree	2 = disagree		Complete	2024-12-09 16:53:03	2 = disagree	2 = disagree
137		2024-12-09 17:11:32	Complete	2024-12-09 17:12:43	Unchecked	Checked	Unchecked	Unchecked	Unchecked	Unchecked	Unchecked	Unchecked	Unchecked	Unchecked	Unchecked	Unchecked	Checked	Julius	Checked	Checked	Checked	Unchecked	Unchecked	Checked	Unchecked	Unchecked	Unchecked	Unchecked	Unchecked	Unchecked		A few times a week		Complete	2024-12-09 17:16:19	4 = agree	3 = neutral	4 = agree		Complete	2024-12-09 17:16:57	4 = agree	3 = neutral	4 = agree		Complete	2024-12-09 17:20:42	4 = agree	5 = strongly agree
138		2024-12-09 18:23:38	Complete	2024-12-09 18:23:47	Unchecked	Unchecked	Unchecked	Unchecked	Unchecked	Unchecked	Unchecked	Unchecked	Unchecked	Unchecked	Unchecked	Checked	Unchecked		Unchecked	Unchecked	Unchecked	Unchecked	Unchecked	Unchecked	Unchecked	Unchecked	Unchecked	Unchecked	Unchecked	Unchecked				Complete	2024-12-09 18:24:08	3 = neutral	2 = disagree	3 = neutral		Complete	2024-12-09 18:24:48	4 = agree	3 = neutral	4 = agree		Complete	2024-12-09 18:25:57	2 = disagree	4 = agree
139		2024-12-09 19:14:14	Complete	2024-12-09 19:15:17	Unchecked	Unchecked	Unchecked	Unchecked	Unchecked	Unchecked	Unchecked	Unchecked	Checked	Unchecked	Unchecked	Unchecked	Unchecked		Unchecked	Unchecked	Unchecked	Unchecked	Unchecked	Unchecked	Unchecked	Unchecked	Unchecked	Checked	Unchecked	Unchecked		A few times a month		Complete	2024-12-09 19:15:42	4 = agree	4 = agree	4 = agree		Complete	2024-12-09 19:16:03	4 = agree	4 = agree	4 = agree		Complete	2024-12-09 19:16:57	4 = agree	5 = strongly agree
140		2024-12-09 19:18:40	Complete	2024-12-09 19:19:32	Unchecked	Checked	Checked	Unchecked	Unchecked	Unchecked	Unchecked	Unchecked	Unchecked	Unchecked	Unchecked	Unchecked	Unchecked		Unchecked	Unchecked	Unchecked	Checked	Unchecked	Unchecked	Checked	Checked	Unchecked	Checked	Unchecked	Unchecked		A few times a week		Complete	2024-12-09 19:20:02	5 = strongly agree	3 = neutral	5 = strongly agree		Complete	2024-12-09 19:20:53	2 = disagree	3 = neutral	2 = disagree		Complete	2024-12-09 19:22:37	3 = neutral	5 = strongly agree
141		2024-12-09 19:20:00	Complete	2024-12-09 19:20:25	Checked	Unchecked	Unchecked	Unchecked	Unchecked	Unchecked	Unchecked	Unchecked	Unchecked	Unchecked	Unchecked	Unchecked	Unchecked		Unchecked	Unchecked	Unchecked	Unchecked	Unchecked	Unchecked	Checked	Unchecked	Unchecked	Unchecked	Unchecked	Unchecked		Less than once a month		Complete						Incomplete						Incomplete
142		2024-12-09 20:29:36	Complete	2024-12-09 20:29:50	Unchecked	Unchecked	Unchecked	Unchecked	Unchecked	Unchecked	Unchecked	Unchecked	Unchecked	Unchecked	Unchecked	Checked	Unchecked		Unchecked	Unchecked	Unchecked	Unchecked	Unchecked	Unchecked	Unchecked	Unchecked	Unchecked	Unchecked	Unchecked	Unchecked				Complete	2024-12-09 20:30:11	3 = neutral	3 = neutral	4 = agree		Complete						Incomplete
143		2024-12-09 22:56:54	Complete	2024-12-09 22:57:11	Unchecked	Unchecked	Unchecked	Unchecked	Unchecked	Unchecked	Unchecked	Unchecked	Unchecked	Unchecked	Unchecked	Checked	Unchecked		Unchecked	Unchecked	Unchecked	Unchecked	Unchecked	Unchecked	Unchecked	Unchecked	Unchecked	Unchecked	Unchecked	Unchecked				Complete	2024-12-09 22:57:28	4 = agree	4 = agree	4 = agree		Complete	2024-12-09 22:57:44	4 = agree	4 = agree	4 = agree		Complete	2024-12-09 22:58:41	3 = neutral	4 = agree
144		2024-12-10 00:04:25	Complete	2024-12-10 00:05:13	Unchecked	Checked	Checked	Checked	Unchecked	Unchecked	Unchecked	Unchecked	Unchecked	Checked	Unchecked	Unchecked	Unchecked		Unchecked	Unchecked	Unchecked	Checked	Unchecked	Checked	Checked	Checked	Unchecked	Unchecked	Unchecked	Unchecked		Almost every day		Complete	2024-12-10 00:09:42	5 = strongly agree	3 = neutral	4 = agree	Generative AI will reduce time spent by physicians on time-consuming tasks allowing more time to talk more empathetically to patients. It will help surface information hidden in clinical records, and help see patterns of disease that are beyond the capability of humans. This will allow improvements in patient care.	Complete	2024-12-10 00:10:29	4 = agree	3 = neutral	4 = agree		Complete	2024-12-10 00:11:38	4 = agree	4 = agree
145		2024-12-10 01:57:53	Complete	2024-12-10 01:58:06	Unchecked	Unchecked	Unchecked	Unchecked	Unchecked	Unchecked	Unchecked	Unchecked	Unchecked	Unchecked	Unchecked	Checked	Unchecked		Unchecked	Unchecked	Unchecked	Unchecked	Unchecked	Unchecked	Unchecked	Unchecked	Unchecked	Unchecked	Unchecked	Unchecked				Complete	2024-12-10 01:58:18	3 = neutral	3 = neutral	3 = neutral		Complete	2024-12-10 01:58:28	3 = neutral	3 = neutral	3 = neutral		Complete	2024-12-10 01:58:37	3 = neutral	3 = neutral
146		2024-12-10 06:24:46	Complete	2024-12-10 06:24:54	Unchecked	Unchecked	Unchecked	Unchecked	Unchecked	Unchecked	Unchecked	Unchecked	Unchecked	Unchecked	Unchecked	Checked	Unchecked		Unchecked	Unchecked	Unchecked	Unchecked	Unchecked	Unchecked	Unchecked	Unchecked	Unchecked	Unchecked	Unchecked	Unchecked				Complete	2024-12-10 06:26:34	4 = agree	3 = neutral	3 = neutral	I am worried that once again things that are supposed to save us time will increase time spent fixing/editing etc. I miss written charts as we were succinct and everything was pertinent, I don't miss trying to decipher others handwriting but it was much more manageable	Complete	2024-12-10 06:26:57	3 = neutral	3 = neutral	3 = neutral		Complete	2024-12-10 06:27:46	4 = agree	2 = disagree
147		2024-12-10 10:04:57	Complete	2024-12-10 10:05:12	Unchecked	Unchecked	Unchecked	Unchecked	Unchecked	Unchecked	Unchecked	Unchecked	Unchecked	Unchecked	Unchecked	Checked	Unchecked		Unchecked	Unchecked	Unchecked	Unchecked	Unchecked	Unchecked	Unchecked	Unchecked	Unchecked	Unchecked	Unchecked	Unchecked				Complete	2024-12-10 10:05:57	4 = agree	3 = neutral	4 = agree		Complete	2024-12-10 10:06:30	3 = neutral	3 = neutral	3 = neutral		Complete	2024-12-10 10:07:42	4 = agree	4 = agree
148		2024-12-10 10:27:58	Complete	2024-12-10 10:28:47	Unchecked	Unchecked	Unchecked	Checked	Unchecked	Unchecked	Unchecked	Unchecked	Unchecked	Unchecked	Unchecked	Unchecked	Unchecked		Unchecked	Unchecked	Unchecked	Unchecked	Unchecked	Unchecked	Unchecked	Unchecked	Unchecked	Unchecked	Unchecked	Checked	general daily questions, translations	Never		Complete	2024-12-10 10:33:54	4 = agree	3 = neutral	4 = agree		Complete	2024-12-10 10:34:24	3 = neutral	3 = neutral	3 = neutral		Complete	2024-12-10 10:35:30	2 = disagree	4 = agree
149		2024-12-10 10:33:27	Complete	2024-12-10 10:33:39	Unchecked	Unchecked	Unchecked	Unchecked	Unchecked	Unchecked	Unchecked	Unchecked	Unchecked	Unchecked	Unchecked	Checked	Unchecked		Unchecked	Unchecked	Unchecked	Unchecked	Unchecked	Unchecked	Unchecked	Unchecked	Unchecked	Unchecked	Unchecked	Unchecked				Complete	2024-12-10 10:34:08		3 = neutral	3 = neutral		Complete	2024-12-10 10:34:34	3 = neutral	2 = disagree	2 = disagree		Complete	2024-12-10 10:35:34	2 = disagree	4 = agree
150		2024-12-10 10:55:29	Complete	2024-12-10 10:55:42	Unchecked	Unchecked	Unchecked	Unchecked	Unchecked	Unchecked	Unchecked	Unchecked	Unchecked	Unchecked	Unchecked	Checked	Unchecked		Unchecked	Unchecked	Unchecked	Unchecked	Unchecked	Unchecked	Unchecked	Unchecked	Unchecked	Unchecked	Unchecked	Unchecked				Complete	2024-12-10 10:55:59	4 = agree	3 = neutral	3 = neutral		Complete	2024-12-10 10:56:22	2 = disagree	2 = disagree	3 = neutral		Complete	2024-12-10 10:57:07	4 = agree	5 = strongly agree
151		2024-12-10 20:45:24	Complete	2024-12-10 20:45:51	Unchecked	Unchecked	Unchecked	Unchecked	Unchecked	Unchecked	Unchecked	Unchecked	Unchecked	Unchecked	Unchecked	Checked	Unchecked		Unchecked	Unchecked	Unchecked	Unchecked	Unchecked	Unchecked	Unchecked	Unchecked	Unchecked	Unchecked	Unchecked	Unchecked				Complete	2024-12-10 20:46:43	3 = neutral	3 = neutral	3 = neutral	No opinion or knowledge of any of this.	Complete	2024-12-10 20:47:14	3 = neutral	3 = neutral	3 = neutral		Complete	2024-12-10 20:47:51	3 = neutral	3 = neutral
152		2024-12-11 05:01:45	Complete	2024-12-11 05:03:58	Unchecked	Unchecked	Unchecked	Checked	Unchecked	Unchecked	Unchecked	Unchecked	Unchecked	Unchecked	Unchecked	Unchecked	Unchecked		Unchecked	Unchecked	Unchecked	Unchecked	Unchecked	Unchecked	Checked	Unchecked	Unchecked	Unchecked	Unchecked	Unchecked		Less than once a month		Complete	2024-12-11 05:04:12	4 = agree	3 = neutral	3 = neutral		Complete	2024-12-11 05:04:33	3 = neutral	3 = neutral	4 = agree		Complete	2024-12-11 05:05:04	2 = disagree	3 = neutral
153		2024-12-11 13:21:51	Complete	2024-12-11 13:23:35	Checked	Unchecked	Unchecked	Unchecked	Unchecked	Unchecked	Unchecked	Unchecked	Unchecked	Unchecked	Unchecked	Unchecked	Unchecked		Checked	Unchecked	Unchecked	Checked	Checked	Unchecked	Checked	Checked	Unchecked	Checked	Unchecked	Unchecked		A few times a week		Complete	2024-12-11 13:23:54	4 = agree	2 = disagree	4 = agree		Complete	2024-12-11 13:24:15	2 = disagree	2 = disagree	3 = neutral		Complete	2024-12-11 13:24:52	4 = agree	5 = strongly agree
154		2024-12-12 13:20:57	Complete	2024-12-12 13:21:33	Unchecked	Checked	Checked	Unchecked	Unchecked	Unchecked	Unchecked	Unchecked	Unchecked	Unchecked	Checked	Unchecked	Unchecked		Unchecked	Unchecked	Unchecked	Checked	Unchecked	Unchecked	Checked	Unchecked	Unchecked	Unchecked	Unchecked	Unchecked		A few times a month		Complete	2024-12-12 13:22:04	5 = strongly agree	2 = disagree	5 = strongly agree		Complete	2024-12-12 13:23:05	3 = neutral	3 = neutral	4 = agree		Complete	2024-12-12 13:23:47	2 = disagree	5 = strongly agree
155		2024-12-12 15:48:07	Complete	2024-12-12 15:50:08	Checked	Checked	Unchecked	Unchecked	Unchecked	Unchecked	Unchecked	Unchecked	Unchecked	Unchecked	Unchecked	Unchecked	Unchecked		Unchecked	Unchecked	Unchecked	Unchecked	Unchecked	Unchecked	Unchecked	Checked	Unchecked	Unchecked	Unchecked	Unchecked		Less than once a month		Complete	2024-12-12 15:50:30	4 = agree	2 = disagree	3 = neutral		Complete	2024-12-12 15:51:28	2 = disagree	2 = disagree	2 = disagree		Complete	2024-12-12 15:52:45	2 = disagree	5 = strongly agree
156		2024-12-12 21:34:29	Complete	2024-12-12 21:35:11	Unchecked	Checked	Unchecked	Checked	Unchecked	Unchecked	Unchecked	Unchecked	Unchecked	Unchecked	Unchecked	Unchecked	Unchecked		Unchecked	Unchecked	Unchecked	Unchecked	Unchecked	Unchecked	Checked	Unchecked	Unchecked	Checked	Unchecked	Unchecked		A few times a month		Complete	2024-12-12 21:35:30	4 = agree	3 = neutral	5 = strongly agree		Complete	2024-12-12 21:35:59	2 = disagree	3 = neutral	3 = neutral		Complete	2024-12-12 21:36:43	3 = neutral	4 = agree
157		2024-12-14 09:25:03	Complete	2024-12-14 09:25:25	Checked	Unchecked	Unchecked	Unchecked	Unchecked	Unchecked	Unchecked	Unchecked	Unchecked	Unchecked	Unchecked	Unchecked	Unchecked		Unchecked	Unchecked	Unchecked	Unchecked	Checked	Unchecked	Checked	Unchecked	Unchecked	Unchecked	Unchecked	Unchecked		A few times a month		Complete	2024-12-14 09:25:39	4 = agree	3 = neutral	3 = neutral		Complete	2024-12-14 09:26:06	2 = disagree	3 = neutral	2 = disagree		Complete	2024-12-14 09:26:45	4 = agree	4 = agree
158		2024-12-16 19:54:24	Complete	2024-12-16 19:55:01	Checked	Unchecked	Unchecked	Unchecked	Unchecked	Unchecked	Unchecked	Unchecked	Unchecked	Unchecked	Unchecked	Unchecked	Unchecked		Unchecked	Unchecked	Unchecked	Unchecked	Unchecked	Unchecked	Checked	Unchecked	Unchecked	Unchecked	Unchecked	Unchecked		Less than once a month		Complete	2024-12-16 19:55:28	4 = agree	3 = neutral	3 = neutral		Complete	2024-12-16 19:56:53	2 = disagree	2 = disagree	3 = neutral		Complete
159		2024-12-18 12:05:06	Complete	2024-12-18 12:05:17	Unchecked	Unchecked	Unchecked	Unchecked	Unchecked	Unchecked	Unchecked	Unchecked	Unchecked	Unchecked	Unchecked	Checked	Unchecked		Unchecked	Unchecked	Unchecked	Unchecked	Unchecked	Unchecked	Unchecked	Unchecked	Unchecked	Unchecked	Unchecked	Unchecked				Complete						Incomplete						Incomplete
160		2024-12-18 12:14:04	Complete	2024-12-18 12:14:11	Unchecked	Unchecked	Unchecked	Unchecked	Unchecked	Unchecked	Unchecked	Unchecked	Unchecked	Unchecked	Unchecked	Checked	Unchecked		Unchecked	Unchecked	Unchecked	Unchecked	Unchecked	Unchecked	Unchecked	Unchecked	Unchecked	Unchecked	Unchecked	Unchecked				Complete	2024-12-18 12:14:27	4 = agree	3 = neutral	4 = agree		Complete	2024-12-18 12:14:40	4 = agree	3 = neutral	3 = neutral		Complete	2024-12-18 12:15:19	4 = agree	5 = strongly agree
161		2024-12-18 12:14:19	Complete	2024-12-18 12:14:35	Unchecked	Unchecked	Unchecked	Unchecked	Unchecked	Unchecked	Unchecked	Unchecked	Unchecked	Unchecked	Unchecked	Checked	Unchecked		Unchecked	Unchecked	Unchecked	Unchecked	Unchecked	Unchecked	Unchecked	Unchecked	Unchecked	Unchecked	Unchecked	Unchecked				Complete	2024-12-18 12:14:56	3 = neutral	2 = disagree	3 = neutral		Complete	2024-12-18 12:15:27	2 = disagree	2 = disagree	2 = disagree		Complete	2024-12-18 12:16:21	4 = agree	2 = disagree
163		2024-12-18 12:24:50	Complete	2024-12-18 12:25:05	Unchecked	Unchecked	Unchecked	Unchecked	Unchecked	Unchecked	Unchecked	Unchecked	Unchecked	Unchecked	Unchecked	Checked	Unchecked		Unchecked	Unchecked	Unchecked	Unchecked	Unchecked	Unchecked	Unchecked	Unchecked	Unchecked	Unchecked	Unchecked	Unchecked				Complete	2024-12-18 12:25:34	4 = agree	3 = neutral	4 = agree		Complete	2024-12-18 12:26:05	3 = neutral	2 = disagree	3 = neutral		Complete	2024-12-18 12:26:59	4 = agree	4 = agree
164		2024-12-18 12:26:43	Complete	2024-12-18 12:26:53	Unchecked	Unchecked	Unchecked	Unchecked	Unchecked	Unchecked	Unchecked	Unchecked	Unchecked	Unchecked	Unchecked	Checked	Unchecked		Unchecked	Unchecked	Unchecked	Unchecked	Unchecked	Unchecked	Unchecked	Unchecked	Unchecked	Unchecked	Unchecked	Unchecked				Complete	2024-12-18 12:27:08	5 = strongly agree	4 = agree	5 = strongly agree		Complete	2024-12-18 12:27:46	3 = neutral	3 = neutral	4 = agree		Complete	2024-12-18 12:28:41	4 = agree	2 = disagree
165		2024-12-18 12:43:23	Complete	2024-12-18 12:44:03	Unchecked	Checked	Unchecked	Unchecked	Unchecked	Unchecked	Unchecked	Unchecked	Checked	Unchecked	Unchecked	Unchecked	Unchecked	Claude 3.5 Sonnet	Unchecked	Unchecked	Unchecked	Unchecked	Unchecked	Unchecked	Checked	Unchecked	Unchecked	Unchecked	Unchecked	Checked	Research	Almost every day		Complete	2024-12-18 12:44:17	5 = strongly agree	5 = strongly agree	5 = strongly agree		Complete	2024-12-18 12:44:43	5 = strongly agree	5 = strongly agree	3 = neutral		Complete	2024-12-18 12:46:17	4 = agree	4 = agree
166		2024-12-18 12:52:09	Complete	2024-12-18 12:52:17	Unchecked	Unchecked	Unchecked	Unchecked	Unchecked	Unchecked	Unchecked	Unchecked	Unchecked	Unchecked	Unchecked	Checked	Unchecked		Unchecked	Unchecked	Unchecked	Unchecked	Unchecked	Unchecked	Unchecked	Unchecked	Unchecked	Unchecked	Unchecked	Unchecked				Complete	2024-12-18 12:52:42	5 = strongly agree	3 = neutral	4 = agree		Complete	2024-12-18 12:53:06	3 = neutral	3 = neutral	3 = neutral		Complete	2024-12-18 12:54:05	5 = strongly agree	4 = agree
167		2024-12-18 12:58:43	Complete	2024-12-18 12:59:32	Unchecked	Unchecked	Checked	Unchecked	Unchecked	Unchecked	Unchecked	Unchecked	Unchecked	Unchecked	Checked	Unchecked	Unchecked		Unchecked	Unchecked	Unchecked	Checked	Unchecked	Unchecked	Unchecked	Unchecked	Unchecked	Unchecked	Unchecked	Unchecked		A few times a week		Complete	2024-12-18 13:00:01	4 = agree	2 = disagree	4 = agree		Complete	2024-12-18 13:00:30	3 = neutral	3 = neutral	2 = disagree		Complete	2024-12-18 13:01:51	3 = neutral	2 = disagree
168		2024-12-18 13:00:54	Complete	2024-12-18 13:01:41	Unchecked	Unchecked	Unchecked	Unchecked	Unchecked	Unchecked	Unchecked	Unchecked	Unchecked	Unchecked	Unchecked	Checked	Unchecked		Unchecked	Unchecked	Unchecked	Unchecked	Unchecked	Unchecked	Unchecked	Unchecked	Unchecked	Unchecked	Unchecked	Unchecked				Complete	2024-12-18 13:01:58	3 = neutral	3 = neutral	3 = neutral		Complete	2024-12-18 13:02:07	3 = neutral	3 = neutral	3 = neutral		Complete	2024-12-18 13:02:17	3 = neutral	3 = neutral
170		2024-12-18 13:01:53	Complete	2024-12-18 13:02:23	Checked	Unchecked	Unchecked	Checked	Unchecked	Unchecked	Unchecked	Unchecked	Unchecked	Unchecked	Unchecked	Unchecked	Checked	Otter.ai	Unchecked	Unchecked	Unchecked	Unchecked	Unchecked	Unchecked	Checked	Checked	Unchecked	Checked	Unchecked	Unchecked		A few times a month		Complete	2024-12-18 13:02:36	5 = strongly agree	2 = disagree	5 = strongly agree		Complete	2024-12-18 13:02:58	3 = neutral	5 = strongly agree	3 = neutral		Complete	2024-12-18 13:03:31	3 = neutral	4 = agree
171		2024-12-18 13:02:14	Complete	2024-12-18 13:02:56	Unchecked	Unchecked	Unchecked	Unchecked	Unchecked	Unchecked	Unchecked	Unchecked	Unchecked	Unchecked	Unchecked	Checked	Unchecked		Unchecked	Unchecked	Unchecked	Unchecked	Unchecked	Unchecked	Unchecked	Unchecked	Unchecked	Unchecked	Unchecked	Unchecked				Complete	2024-12-18 13:03:50	4 = agree	4 = agree	4 = agree	It will require time to implement, which I am having trouble dedicating to make my patient care better.	Complete	2024-12-18 13:04:28	3 = neutral	3 = neutral	4 = agree		Complete	2024-12-18 13:05:23	4 = agree	4 = agree
172		2024-12-18 13:03:42	Complete	2024-12-18 13:03:53	Unchecked	Unchecked	Unchecked	Unchecked	Unchecked	Unchecked	Unchecked	Unchecked	Unchecked	Unchecked	Unchecked	Checked	Unchecked		Unchecked	Unchecked	Unchecked	Unchecked	Unchecked	Unchecked	Unchecked	Unchecked	Unchecked	Unchecked	Unchecked	Unchecked				Complete	2024-12-18 13:04:16	4 = agree	3 = neutral	3 = neutral		Complete	2024-12-18 13:04:39	4 = agree	2 = disagree	3 = neutral		Complete	2024-12-18 13:05:23	4 = agree	4 = agree
173		2024-12-18 13:19:09	Complete	2024-12-18 13:19:56	Unchecked	Unchecked	Unchecked	Unchecked	Checked	Unchecked	Unchecked	Unchecked	Unchecked	Unchecked	Unchecked	Unchecked	Unchecked		Unchecked	Unchecked	Unchecked	Unchecked	Unchecked	Unchecked	Unchecked	Unchecked	Unchecked	Unchecked	Unchecked	Checked	identifying relevant literature	A few times a month		Complete	2024-12-18 13:20:15	4 = agree	3 = neutral	4 = agree		Complete	2024-12-18 13:20:47	2 = disagree		4 = agree		Complete	2024-12-18 13:21:39	4 = agree	5 = strongly agree
174		2024-12-18 13:19:14	Complete	2024-12-18 13:21:00	Unchecked	Unchecked	Unchecked	Unchecked	Unchecked	Checked	Unchecked	Unchecked	Unchecked	Unchecked	Unchecked	Checked	Unchecked		Unchecked	Unchecked	Unchecked	Unchecked	Unchecked	Unchecked	Unchecked	Unchecked	Unchecked	Unchecked	Unchecked	Checked	Simple text to explain complex systems	Less than once a month		Complete	2024-12-18 13:21:22	5 = strongly agree	2 = disagree	3 = neutral		Complete	2024-12-18 13:21:56	3 = neutral	3 = neutral	3 = neutral		Complete	2024-12-18 13:22:45	4 = agree	4 = agree
175		2024-12-18 13:27:01	Complete	2024-12-18 13:38:37	Unchecked	Checked	Unchecked	Checked	Unchecked	Unchecked	Unchecked	Unchecked	Unchecked	Checked	Unchecked	Unchecked	Checked	Open Evidence	Checked	Unchecked	Checked	Checked	Unchecked	Checked	Unchecked	Unchecked	Unchecked	Unchecked	Unchecked	Unchecked		Almost every day		Complete	2024-12-18 13:38:50	5 = strongly agree	5 = strongly agree	5 = strongly agree		Complete	2024-12-18 13:39:11	5 = strongly agree	5 = strongly agree	3 = neutral		Complete	2024-12-18 13:40:05	3 = neutral	3 = neutral
176		2024-12-18 13:31:00	Complete	2024-12-18 13:31:38	Checked	Unchecked	Unchecked	Unchecked	Unchecked	Unchecked	Unchecked	Unchecked	Unchecked	Unchecked	Unchecked	Unchecked	Unchecked		Unchecked	Unchecked	Unchecked	Unchecked	Unchecked	Unchecked	Unchecked	Checked	Unchecked	Unchecked	Unchecked	Unchecked		Less than once a month		Complete	2024-12-18 13:31:57	4 = agree	1 = strongly disagree	4 = agree		Complete	2024-12-18 13:33:35	2 = disagree	3 = neutral	2 = disagree		Complete	2024-12-18 13:34:24	3 = neutral	5 = strongly agree
177		2024-12-18 13:31:42	Complete	2024-12-18 13:32:18	Unchecked	Checked	Unchecked	Unchecked	Unchecked	Unchecked	Unchecked	Unchecked	Unchecked	Unchecked	Unchecked	Unchecked	Unchecked		Checked	Unchecked	Unchecked	Unchecked	Unchecked	Unchecked	Checked	Unchecked	Unchecked	Unchecked	Unchecked	Unchecked		A few times a month		Complete	2024-12-18 13:32:32	4 = agree	3 = neutral	3 = neutral		Complete	2024-12-18 13:32:54	3 = neutral	3 = neutral	3 = neutral		Complete	2024-12-18 13:33:28	3 = neutral	4 = agree
178		2024-12-18 13:34:09	Complete	2024-12-18 13:34:27	Unchecked	Unchecked	Unchecked	Unchecked	Unchecked	Unchecked	Unchecked	Unchecked	Unchecked	Unchecked	Unchecked	Checked	Unchecked		Unchecked	Unchecked	Unchecked	Unchecked	Unchecked	Unchecked	Unchecked	Unchecked	Unchecked	Unchecked	Unchecked	Unchecked				Complete	2024-12-18 13:34:58	4 = agree	3 = neutral	5 = strongly agree		Complete	2024-12-18 13:35:31	5 = strongly agree	4 = agree	3 = neutral		Complete	2024-12-18 13:36:11	4 = agree	4 = agree
179		2024-12-18 13:36:41	Complete	2024-12-18 13:37:09	Unchecked	Checked	Checked	Unchecked	Unchecked	Unchecked	Unchecked	Unchecked	Unchecked	Unchecked	Unchecked	Unchecked	Unchecked		Unchecked	Unchecked	Unchecked	Unchecked	Unchecked	Unchecked	Checked	Unchecked	Unchecked	Unchecked	Unchecked	Unchecked		A few times a month		Complete	2024-12-18 13:37:28	4 = agree	2 = disagree	4 = agree		Complete	2024-12-18 13:38:33	3 = neutral	3 = neutral	3 = neutral	Hope we don't get to a point where physicians are expected to run everything by an LLM in order to foster a good relationship with a patient. Would be sad.	Complete	2024-12-18 13:40:44	3 = neutral	5 = strongly agree
181		2024-12-18 13:54:27	Complete	2024-12-18 13:54:36	Unchecked	Unchecked	Unchecked	Unchecked	Unchecked	Unchecked	Unchecked	Unchecked	Unchecked	Unchecked	Unchecked	Checked	Unchecked		Unchecked	Unchecked	Unchecked	Unchecked	Unchecked	Unchecked	Unchecked	Unchecked	Unchecked	Unchecked	Unchecked	Unchecked				Complete	2024-12-18 13:54:49	1 = strongly disagree	1 = strongly disagree	1 = strongly disagree		Complete	2024-12-18 13:55:17	1 = strongly disagree	1 = strongly disagree	1 = strongly disagree		Complete	2024-12-18 13:56:50	1 = strongly disagree
182		2024-12-18 14:02:04	Complete	2024-12-18 14:03:02	Checked	Unchecked	Unchecked	Unchecked	Unchecked	Unchecked	Unchecked	Unchecked	Unchecked	Unchecked	Unchecked	Unchecked	Unchecked		Unchecked	Unchecked	Unchecked	Unchecked	Unchecked	Unchecked	Unchecked	Unchecked	Unchecked	Checked	Unchecked	Unchecked		Less than once a month		Complete	2024-12-18 14:03:20	3 = neutral	2 = disagree	3 = neutral		Complete	2024-12-18 14:03:45	2 = disagree	2 = disagree	2 = disagree		Complete	2024-12-18 14:04:17	4 = agree	4 = agree
184		2024-12-18 14:05:56	Complete	2024-12-18 14:06:25	Checked	Unchecked	Unchecked	Checked	Unchecked	Unchecked	Unchecked	Unchecked	Unchecked	Unchecked	Unchecked	Unchecked	Unchecked		Unchecked	Unchecked	Unchecked	Unchecked	Checked	Unchecked	Unchecked	Unchecked	Unchecked	Checked	Unchecked	Unchecked		Less than once a month		Complete	2024-12-18 14:07:00	3 = neutral	2 = disagree	3 = neutral		Complete	2024-12-18 14:07:24	2 = disagree	2 = disagree	3 = neutral		Complete	2024-12-18 14:08:24	4 = agree	5 = strongly agree
185		2024-12-18 14:06:02	Complete	2024-12-18 14:06:18	Unchecked	Unchecked	Unchecked	Unchecked	Unchecked	Unchecked	Unchecked	Unchecked	Unchecked	Unchecked	Unchecked	Checked	Unchecked		Unchecked	Unchecked	Unchecked	Unchecked	Unchecked	Unchecked	Unchecked	Unchecked	Unchecked	Unchecked	Unchecked	Unchecked				Complete						Incomplete						Incomplete
186		2024-12-18 14:10:56	Complete	2024-12-18 14:11:18	Unchecked	Unchecked	Checked	Unchecked	Unchecked	Unchecked	Unchecked	Unchecked	Unchecked	Unchecked	Unchecked	Unchecked	Unchecked		Unchecked	Unchecked	Unchecked	Checked	Unchecked	Unchecked	Unchecked	Unchecked	Unchecked	Unchecked	Unchecked	Unchecked		A few times a month		Complete	2024-12-18 14:11:37	4 = agree	3 = neutral	3 = neutral		Complete	2024-12-18 14:12:02	3 = neutral	3 = neutral	3 = neutral		Complete	2024-12-18 14:13:10	2 = disagree	3 = neutral
187		2024-12-18 14:12:40	Complete	2024-12-18 14:12:56	Unchecked	Unchecked	Unchecked	Unchecked	Unchecked	Unchecked	Unchecked	Unchecked	Unchecked	Unchecked	Unchecked	Checked	Unchecked		Unchecked	Unchecked	Unchecked	Unchecked	Unchecked	Unchecked	Unchecked	Unchecked	Unchecked	Unchecked	Unchecked	Unchecked				Complete	2024-12-18 14:13:54	4 = agree	4 = agree	4 = agree	I think AI has the potential to collect 'data' that we can then use to DISCUSS and have time with patients, where right now it seems that the exact opposite occurs.	Complete	2024-12-18 14:14:45	4 = agree	4 = agree	4 = agree		Complete	2024-12-18 14:15:57	5 = strongly agree	2 = disagree
188		2024-12-18 14:15:37	Complete	2024-12-18 14:16:11	Checked	Unchecked	Unchecked	Unchecked	Unchecked	Unchecked	Unchecked	Unchecked	Checked	Unchecked	Unchecked	Unchecked	Unchecked		Unchecked	Unchecked	Unchecked	Checked	Unchecked	Unchecked	Checked	Unchecked	Unchecked	Checked	Unchecked	Unchecked		A few times a week		Complete	2024-12-18 14:16:37	4 = agree	4 = agree	4 = agree		Complete	2024-12-18 14:16:58	4 = agree	4 = agree	4 = agree		Complete	2024-12-18 14:17:37	4 = agree	5 = strongly agree
189		2024-12-18 14:21:54	Complete	2024-12-18 14:23:47	Checked	Checked	Checked	Unchecked	Unchecked	Unchecked	Unchecked	Unchecked	Unchecked	Unchecked	Unchecked	Unchecked	Checked	Open Evidence	Unchecked	Unchecked	Unchecked	Unchecked	Unchecked	Unchecked	Checked	Unchecked	Unchecked	Checked	Unchecked	Unchecked		A few times a week		Complete	2024-12-18 14:24:12	4 = agree	2 = disagree	4 = agree		Complete	2024-12-18 14:25:16	3 = neutral	3 = neutral	3 = neutral		Complete	2024-12-18 14:26:05	2 = disagree	4 = agree
190		2024-12-18 14:24:37	Complete	2024-12-18 14:24:47	Unchecked	Unchecked	Unchecked	Unchecked	Unchecked	Unchecked	Unchecked	Unchecked	Unchecked	Unchecked	Unchecked	Checked	Unchecked		Unchecked	Unchecked	Unchecked	Unchecked	Unchecked	Unchecked	Unchecked	Unchecked	Unchecked	Unchecked	Unchecked	Unchecked				Complete	2024-12-18 14:25:05	4 = agree	3 = neutral	3 = neutral		Complete	2024-12-18 14:25:27	3 = neutral	3 = neutral	2 = disagree		Complete	2024-12-18 14:26:17	4 = agree	5 = strongly agree
191		2024-12-18 14:31:54	Complete	2024-12-18 14:32:01	Unchecked	Unchecked	Unchecked	Unchecked	Unchecked	Unchecked	Unchecked	Unchecked	Unchecked	Unchecked	Unchecked	Checked	Unchecked		Unchecked	Unchecked	Unchecked	Unchecked	Unchecked	Unchecked	Unchecked	Unchecked	Unchecked	Unchecked	Unchecked	Unchecked				Complete	2024-12-18 14:32:13	4 = agree	4 = agree	4 = agree		Complete	2024-12-18 14:32:29	4 = agree	4 = agree	3 = neutral		Complete
192		2024-12-18 14:32:00	Complete	2024-12-18 14:32:08	Unchecked	Unchecked	Unchecked	Unchecked	Unchecked	Unchecked	Unchecked	Unchecked	Unchecked	Unchecked	Unchecked	Checked	Unchecked		Unchecked	Unchecked	Unchecked	Unchecked	Unchecked	Unchecked	Unchecked	Unchecked	Unchecked	Unchecked	Unchecked	Unchecked				Complete	2024-12-18 14:32:35	3 = neutral	3 = neutral	3 = neutral		Complete	2024-12-18 14:32:45	3 = neutral	3 = neutral	3 = neutral		Complete	2024-12-18 14:32:53	3 = neutral	3 = neutral
194		2024-12-18 15:12:14	Complete	2024-12-18 15:12:49	Unchecked	Checked	Unchecked	Unchecked	Unchecked	Unchecked	Unchecked	Unchecked	Unchecked	Unchecked	Unchecked	Unchecked	Unchecked		Unchecked	Unchecked	Unchecked	Unchecked	Unchecked	Unchecked	Unchecked	Unchecked	Unchecked	Checked	Unchecked	Unchecked		A few times a week		Complete	2024-12-18 15:13:14	3 = neutral	3 = neutral	3 = neutral		Complete	2024-12-18 15:13:28	3 = neutral	3 = neutral	3 = neutral		Complete
195		2024-12-18 15:18:49	Complete	2024-12-18 15:18:57	Unchecked	Unchecked	Unchecked	Unchecked	Unchecked	Unchecked	Unchecked	Unchecked	Unchecked	Unchecked	Unchecked	Checked	Unchecked		Unchecked	Unchecked	Unchecked	Unchecked	Unchecked	Unchecked	Unchecked	Unchecked	Unchecked	Unchecked	Unchecked	Unchecked				Complete	2024-12-18 15:19:32	3 = neutral	1 = strongly disagree	3 = neutral		Complete	2024-12-18 15:19:53	2 = disagree	2 = disagree	2 = disagree		Complete	2024-12-18 15:20:33	3 = neutral	4 = agree
197		2024-12-18 16:20:33	Complete	2024-12-18 16:22:44	Unchecked	Checked	Unchecked	Unchecked	Unchecked	Unchecked	Unchecked	Unchecked	Unchecked	Checked	Unchecked	Unchecked	Unchecked		Unchecked	Unchecked	Unchecked	Unchecked	Unchecked	Unchecked	Checked	Unchecked	Unchecked	Checked	Unchecked	Checked	Collecting (literature search) assimilating information for research.	A few times a week		Complete	2024-12-18 16:23:23	4 = agree	4 = agree	2 = disagree		Complete	2024-12-18 16:23:46	3 = neutral	3 = neutral	2 = disagree		Complete	2024-12-18 16:24:38	2 = disagree	3 = neutral
198		2024-12-18 16:33:59	Complete	2024-12-18 16:34:20	Unchecked	Unchecked	Unchecked	Unchecked	Unchecked	Unchecked	Unchecked	Unchecked	Unchecked	Unchecked	Unchecked	Checked	Unchecked		Unchecked	Unchecked	Unchecked	Unchecked	Unchecked	Unchecked	Unchecked	Unchecked	Unchecked	Unchecked	Unchecked	Unchecked				Complete	2024-12-18 16:34:54	4 = agree	3 = neutral	4 = agree		Complete	2024-12-18 16:35:28	3 = neutral	3 = neutral	3 = neutral		Complete	2024-12-18 16:36:14	4 = agree	5 = strongly agree
199		2024-12-18 16:37:36	Complete	2024-12-18 16:38:13	Unchecked	Checked	Unchecked	Unchecked	Unchecked	Unchecked	Unchecked	Unchecked	Unchecked	Unchecked	Unchecked	Unchecked	Unchecked		Unchecked	Unchecked	Unchecked	Checked	Checked	Checked	Checked	Unchecked	Unchecked	Unchecked	Unchecked	Unchecked		Almost every day		Complete	2024-12-18 16:38:33	4 = agree	5 = strongly agree	4 = agree		Complete	2024-12-18 16:38:59	2 = disagree	4 = agree	3 = neutral		Complete	2024-12-18 16:39:37	3 = neutral	4 = agree
200		2024-12-18 17:26:25	Complete	2024-12-18 17:27:39	Unchecked	Unchecked	Checked	Unchecked	Unchecked	Unchecked	Unchecked	Unchecked	Unchecked	Unchecked	Checked	Unchecked	Unchecked		Unchecked	Unchecked	Unchecked	Checked	Unchecked	Unchecked	Unchecked	Unchecked	Unchecked	Unchecked	Unchecked	Unchecked		A few times a week		Complete	2024-12-18 17:28:30	4 = agree	4 = agree	4 = agree	It needs to be much better so we aren't spending so much time changing the summary.	Complete	2024-12-18 17:28:55	3 = neutral	3 = neutral	3 = neutral		Complete	2024-12-18 17:30:03	3 = neutral	5 = strongly agree
201		2024-12-18 17:58:38	Complete	2024-12-18 18:01:05	Checked	Checked	Unchecked	Unchecked	Unchecked	Unchecked	Unchecked	Unchecked	Checked	Unchecked	Unchecked	Unchecked	Checked	Claude, Doximity GPT, open evidence	Checked	Unchecked	Checked	Unchecked	Checked	Unchecked	Checked	Unchecked	Unchecked	Unchecked	Unchecked	Unchecked		A few times a week		Complete	2024-12-18 18:01:30	5 = strongly agree	3 = neutral	5 = strongly agree		Complete	2024-12-18 18:04:38	3 = neutral	4 = agree	3 = neutral		Complete	2024-12-18 18:05:47	4 = agree	4 = agree
202		2024-12-18 18:08:05	Complete	2024-12-18 18:08:36	Unchecked	Checked	Unchecked	Unchecked	Unchecked	Unchecked	Unchecked	Unchecked	Unchecked	Unchecked	Unchecked	Unchecked	Unchecked		Unchecked	Unchecked	Unchecked	Checked	Checked	Unchecked	Checked	Checked	Unchecked	Unchecked	Unchecked	Unchecked		Less than once a month		Complete	2024-12-18 18:09:04	3 = neutral	2 = disagree	2 = disagree		Complete	2024-12-18 18:09:29	2 = disagree	2 = disagree	2 = disagree		Complete	2024-12-18 18:10:11	3 = neutral	5 = strongly agree
203		2024-12-18 18:20:37	Complete	2024-12-18 18:21:17	Checked	Unchecked	Unchecked	Unchecked	Unchecked	Unchecked	Unchecked	Unchecked	Unchecked	Unchecked	Unchecked	Unchecked	Unchecked		Unchecked	Unchecked	Unchecked	Unchecked	Unchecked	Unchecked	Checked	Checked	Unchecked	Unchecked	Unchecked	Unchecked		A few times a week		Complete	2024-12-18 18:22:13	4 = agree	4 = agree	4 = agree		Complete	2024-12-18 18:22:42	2 = disagree	3 = neutral	2 = disagree		Complete	2024-12-18 18:26:07	3 = neutral	4 = agree
204		2024-12-18 18:51:59	Complete	2024-12-18 18:52:37	Unchecked	Unchecked	Unchecked	Unchecked	Unchecked	Unchecked	Unchecked	Unchecked	Unchecked	Unchecked	Checked	Unchecked	Unchecked		Unchecked	Unchecked	Unchecked	Checked	Unchecked	Unchecked	Unchecked	Unchecked	Unchecked	Unchecked	Unchecked	Unchecked		Never		Complete	2024-12-18 18:53:06	3 = neutral	3 = neutral	4 = agree		Complete	2024-12-18 18:53:44	4 = agree	2 = disagree	1 = strongly disagree		Complete	2024-12-18 18:55:03	4 = agree	4 = agree
205		2024-12-18 19:06:25	Complete	2024-12-18 19:06:49	Unchecked	Checked	Unchecked	Unchecked	Unchecked	Unchecked	Unchecked	Unchecked	Unchecked	Unchecked	Unchecked	Unchecked	Unchecked		Unchecked	Unchecked	Unchecked	Checked	Checked	Unchecked	Checked	Unchecked	Unchecked	Unchecked	Unchecked	Unchecked		A few times a month		Complete	2024-12-18 19:12:26	2 = disagree	1 = strongly disagree	3 = neutral	I've only used chatgpt to try to assist in writing patient instructions for discharge or discharge summary templates. These have not been very helpful when I've used it. If AI were to learn more clinical information, might be more helpful. Currently, results are too general to be helpful for patient instructions	Complete	2024-12-18 19:13:32	2 = disagree	2 = disagree	2 = disagree		Complete	2024-12-18 19:14:30	2 = disagree	4 = agree
206		2024-12-18 21:13:11	Complete	2024-12-18 21:13:19	Unchecked	Unchecked	Unchecked	Unchecked	Unchecked	Unchecked	Unchecked	Unchecked	Unchecked	Unchecked	Unchecked	Checked	Unchecked		Unchecked	Unchecked	Unchecked	Unchecked	Unchecked	Unchecked	Unchecked	Unchecked	Unchecked	Unchecked	Unchecked	Unchecked				Complete	2024-12-18 21:14:00	3 = neutral	2 = disagree	3 = neutral		Complete	2024-12-18 21:14:27	2 = disagree	2 = disagree	4 = agree		Complete	2024-12-18 21:15:16	4 = agree	2 = disagree
208		2024-12-18 21:39:31	Complete	2024-12-18 21:39:42	Unchecked	Unchecked	Unchecked	Unchecked	Unchecked	Unchecked	Unchecked	Unchecked	Unchecked	Unchecked	Unchecked	Checked	Unchecked		Unchecked	Unchecked	Unchecked	Unchecked	Unchecked	Unchecked	Unchecked	Unchecked	Unchecked	Unchecked	Unchecked	Unchecked				Complete	2024-12-18 21:40:34	2 = disagree	1 = strongly disagree	2 = disagree		Complete	2024-12-18 21:40:53	2 = disagree	1 = strongly disagree	1 = strongly disagree		Complete	2024-12-18 21:41:27	1 = strongly disagree	5 = strongly agree
210		2024-12-18 23:54:31	Complete	2024-12-18 23:55:12	Unchecked	Unchecked	Unchecked	Unchecked	Unchecked	Unchecked	Unchecked	Unchecked	Unchecked	Unchecked	Unchecked	Unchecked	Checked	Open Evidence	Unchecked	Unchecked	Unchecked	Unchecked	Unchecked	Unchecked	Unchecked	Unchecked	Unchecked	Unchecked	Unchecked	Checked	collecting literature	Less than once a month		Complete	2024-12-18 23:55:47	5 = strongly agree	2 = disagree	3 = neutral	mostly look forward to streamlining documentation	Complete	2024-12-18 23:56:12	3 = neutral	2 = disagree	3 = neutral		Complete	2024-12-18 23:56:55	3 = neutral	4 = agree
213		2024-12-19 08:24:02	Complete	2024-12-19 08:24:20	Unchecked	Unchecked	Unchecked	Unchecked	Unchecked	Unchecked	Unchecked	Unchecked	Unchecked	Unchecked	Unchecked	Checked	Unchecked		Unchecked	Unchecked	Unchecked	Unchecked	Unchecked	Unchecked	Unchecked	Unchecked	Unchecked	Unchecked	Unchecked	Unchecked				Complete						Incomplete						Incomplete
214		2024-12-19 10:44:54	Complete	2024-12-19 10:45:30	Unchecked	Checked	Unchecked	Unchecked	Unchecked	Unchecked	Unchecked	Unchecked	Unchecked	Unchecked	Unchecked	Unchecked	Unchecked		Unchecked	Unchecked	Unchecked	Unchecked	Unchecked	Unchecked	Unchecked	Unchecked	Unchecked	Unchecked	Unchecked	Checked	Interpreting research articles, presentations	Less than once a month		Complete	2024-12-19 10:45:54	4 = agree	3 = neutral	4 = agree		Complete	2024-12-19 10:48:31	3 = neutral	3 = neutral	3 = neutral		Complete	2024-12-19 10:49:29	4 = agree	5 = strongly agree
215		2024-12-19 14:17:09	Complete	2024-12-19 14:17:19	Unchecked	Unchecked	Unchecked	Unchecked	Unchecked	Unchecked	Unchecked	Unchecked	Unchecked	Unchecked	Unchecked	Checked	Unchecked		Unchecked	Unchecked	Unchecked	Unchecked	Unchecked	Unchecked	Unchecked	Unchecked	Unchecked	Unchecked	Unchecked	Unchecked				Complete	2024-12-19 14:18:04	2 = disagree	4 = agree	3 = neutral		Complete	2024-12-19 14:18:41	3 = neutral	2 = disagree	3 = neutral		Complete	2024-12-19 14:19:36	4 = agree	2 = disagree
216		2024-12-19 15:33:34	Complete	2024-12-19 15:33:41	Unchecked	Unchecked	Unchecked	Unchecked	Unchecked	Unchecked	Unchecked	Unchecked	Unchecked	Unchecked	Unchecked	Checked	Unchecked		Unchecked	Unchecked	Unchecked	Unchecked	Unchecked	Unchecked	Unchecked	Unchecked	Unchecked	Unchecked	Unchecked	Unchecked				Complete	2024-12-19 15:34:22	3 = neutral	2 = disagree	3 = neutral	I honestly have no idea - I suspect there will be some benefits and some harms.	Complete	2024-12-19 15:35:01	2 = disagree	2 = disagree	2 = disagree	I don't yet trust generative AI, so I'm not sure why this would improve my relationship with my patients	Complete	2024-12-19 15:36:10	2 = disagree	3 = neutral
217		2024-12-19 16:24:14	Complete	2024-12-19 16:25:19	Checked	Checked	Unchecked	Checked	Unchecked	Unchecked	Unchecked	Unchecked	Unchecked	Unchecked	Unchecked	Unchecked	Unchecked		Unchecked	Unchecked	Unchecked	Unchecked	Unchecked	Unchecked	Checked	Unchecked	Unchecked	Checked	Unchecked	Unchecked		A few times a week		Complete	2024-12-19 16:25:36	4 = agree	4 = agree	4 = agree		Complete	2024-12-19 16:25:57	4 = agree	4 = agree	2 = disagree		Complete
218		2024-12-19 16:26:03	Complete	2024-12-19 16:26:09	Unchecked	Unchecked	Unchecked	Unchecked	Unchecked	Unchecked	Unchecked	Unchecked	Unchecked	Unchecked	Unchecked	Checked	Unchecked		Unchecked	Unchecked	Unchecked	Unchecked	Unchecked	Unchecked	Unchecked	Unchecked	Unchecked	Unchecked	Unchecked	Unchecked				Complete	2024-12-19 16:26:25	4 = agree	3 = neutral	4 = agree		Complete	2024-12-19 16:26:47	4 = agree	3 = neutral	3 = neutral		Complete	2024-12-19 16:27:23	3 = neutral	4 = agree
219		2024-12-19 19:44:18	Complete	2024-12-19 19:44:28	Unchecked	Unchecked	Unchecked	Unchecked	Unchecked	Unchecked	Unchecked	Unchecked	Unchecked	Unchecked	Unchecked	Checked	Unchecked		Unchecked	Unchecked	Unchecked	Unchecked	Unchecked	Unchecked	Unchecked	Unchecked	Unchecked	Unchecked	Unchecked	Unchecked				Complete	2024-12-19 19:45:41	4 = agree	2 = disagree	3 = neutral		Complete	2024-12-19 19:46:07	3 = neutral	3 = neutral	2 = disagree		Complete	2024-12-19 19:46:42	4 = agree	5 = strongly agree
220		2024-12-20 01:21:10	Complete	2024-12-20 01:21:16	Unchecked	Unchecked	Unchecked	Unchecked	Unchecked	Unchecked	Unchecked	Unchecked	Unchecked	Unchecked	Unchecked	Checked	Unchecked		Unchecked	Unchecked	Unchecked	Unchecked	Unchecked	Unchecked	Unchecked	Unchecked	Unchecked	Unchecked	Unchecked	Unchecked				Complete						Incomplete						Incomplete
221		2024-12-20 01:21:35	Complete	2024-12-20 01:22:08	Checked	Unchecked	Unchecked	Unchecked	Unchecked	Unchecked	Unchecked	Unchecked	Unchecked	Unchecked	Unchecked	Unchecked	Unchecked		Unchecked	Unchecked	Unchecked	Unchecked	Checked	Unchecked	Checked	Unchecked	Unchecked	Unchecked	Unchecked	Unchecked		Less than once a month		Complete	2024-12-20 01:29:48	4 = agree	3 = neutral	5 = strongly agree		Complete	2024-12-20 01:30:18	3 = neutral	2 = disagree	3 = neutral		Complete	2024-12-20 01:31:46	4 = agree	3 = neutral
222		2024-12-20 09:29:45	Complete	2024-12-20 09:30:38	Checked	Unchecked	Unchecked	Unchecked	Unchecked	Unchecked	Unchecked	Unchecked	Unchecked	Unchecked	Unchecked	Unchecked	Checked	Clinical AI	Checked	Unchecked	Checked	Unchecked	Unchecked	Unchecked	Checked	Unchecked	Unchecked	Unchecked	Unchecked	Unchecked		A few times a week		Complete	2024-12-20 09:30:57	4 = agree	3 = neutral	5 = strongly agree		Complete	2024-12-20 09:31:51	3 = neutral	3 = neutral	3 = neutral		Complete	2024-12-20 09:32:44	5 = strongly agree	3 = neutral
223		2024-12-20 09:32:36	Complete	2024-12-20 09:33:49	Unchecked	Checked	Unchecked	Unchecked	Unchecked	Unchecked	Unchecked	Unchecked	Checked	Checked	Unchecked	Unchecked	Checked	Claude, Open Evidence, Notebook LM	Unchecked	Unchecked	Unchecked	Unchecked	Unchecked	Unchecked	Unchecked	Unchecked	Unchecked	Checked	Unchecked	Unchecked		A few times a month		Complete	2024-12-20 09:34:10	5 = strongly agree	3 = neutral	5 = strongly agree		Complete	2024-12-20 09:34:38	3 = neutral	3 = neutral	3 = neutral		Complete	2024-12-20 09:35:24	3 = neutral	4 = agree
224		2024-12-20 20:42:40	Complete	2024-12-20 20:42:55	Unchecked	Unchecked	Unchecked	Unchecked	Unchecked	Unchecked	Unchecked	Unchecked	Unchecked	Unchecked	Unchecked	Checked	Unchecked		Unchecked	Unchecked	Unchecked	Unchecked	Unchecked	Unchecked	Unchecked	Unchecked	Unchecked	Unchecked	Unchecked	Unchecked				Complete	2024-12-20 20:43:23	3 = neutral	2 = disagree	3 = neutral		Complete	2024-12-20 20:43:55	3 = neutral	3 = neutral	2 = disagree		Complete	2024-12-20 20:44:32	3 = neutral	4 = agree
226		2024-12-21 16:15:25	Complete	2024-12-21 16:18:41	Checked	Checked	Checked	Checked	Checked	Unchecked	Unchecked	Unchecked	Checked	Unchecked	Checked	Unchecked	Checked	ChatGPT 4o, meta ai	Checked	Unchecked	Unchecked	Checked	Checked	Checked	Unchecked	Unchecked	Unchecked	Unchecked	Unchecked	Unchecked		A few times a week		Complete	2024-12-21 16:19:29	4 = agree	3 = neutral	4 = agree		Complete	2024-12-21 16:21:08	2 = disagree	3 = neutral	2 = disagree		Complete	2024-12-21 16:22:57	4 = agree	4 = agree
228		2024-12-22 10:43:54	Complete	2024-12-22 10:44:52	Checked	Checked	Unchecked	Unchecked	Checked	Unchecked	Unchecked	Checked	Unchecked	Unchecked	Checked	Unchecked	Unchecked		Checked	Checked	Unchecked	Checked	Unchecked	Unchecked	Checked	Unchecked	Unchecked	Checked	Unchecked	Unchecked		A few times a month		Complete						Incomplete						Incomplete
229		2024-12-25 13:23:32	Complete	2024-12-25 13:24:09	Unchecked	Unchecked	Unchecked	Unchecked	Unchecked	Unchecked	Unchecked	Unchecked	Unchecked	Unchecked	Unchecked	Checked	Unchecked		Unchecked	Unchecked	Unchecked	Unchecked	Unchecked	Unchecked	Unchecked	Unchecked	Unchecked	Unchecked	Unchecked	Unchecked				Complete	2024-12-25 13:25:04	3 = neutral	3 = neutral	4 = agree	I don't know how to think about this, yet.	Complete	2024-12-25 13:25:49	3 = neutral	3 = neutral	4 = agree		Complete	2024-12-25 13:27:04	4 = agree	2 = disagree
230		2025-01-05 11:24:36	Complete	2025-01-05 11:25:09	Unchecked	Checked	Unchecked	Unchecked	Unchecked	Unchecked	Unchecked	Unchecked	Unchecked	Unchecked	Unchecked	Unchecked	Unchecked		Unchecked	Unchecked	Unchecked	Unchecked	Unchecked	Unchecked	Checked	Unchecked	Unchecked	Checked	Unchecked	Unchecked		A few times a week		Complete						Incomplete						Incomplete
231		2025-01-07 11:37:47	Complete	2025-01-07 11:39:23	Unchecked	Checked	Unchecked	Unchecked	Unchecked	Unchecked	Unchecked	Unchecked	Unchecked	Unchecked	Checked	Unchecked	Unchecked		Unchecked	Unchecked	Unchecked	Unchecked	Unchecked	Unchecked	Checked	Unchecked	Unchecked	Unchecked	Unchecked	Checked	Summarize journal indices for publication planning, generating initial screens of research ideas	Less than once a month		Complete	2025-01-07 11:39:50	4 = agree	2 = disagree	4 = agree		Complete	2025-01-07 11:40:31	3 = neutral	2 = disagree			Complete	2025-01-07 11:41:31	3 = neutral	4 = agree
232		2025-01-07 11:38:50	Complete	2025-01-07 11:39:45	Unchecked	Checked	Checked	Unchecked	Unchecked	Unchecked	Unchecked	Unchecked	Unchecked	Unchecked	Unchecked	Unchecked	Unchecked		Unchecked	Unchecked	Unchecked	Checked	Unchecked	Checked	Checked	Unchecked	Unchecked	Unchecked	Unchecked	Unchecked		A few times a month		Complete	2025-01-07 11:40:12	4 = agree	3 = neutral	4 = agree		Complete	2025-01-07 11:40:56	4 = agree	4 = agree	4 = agree		Complete	2025-01-07 11:41:57	3 = neutral	4 = agree
233		2025-01-07 11:40:40	Complete	2025-01-07 11:41:09	Unchecked	Checked	Unchecked	Checked	Unchecked	Unchecked	Unchecked	Unchecked	Unchecked	Unchecked	Checked	Unchecked	Unchecked		Unchecked	Unchecked	Unchecked	Checked	Checked	Unchecked	Unchecked	Checked	Unchecked	Unchecked	Unchecked	Unchecked		A few times a month		Complete	2025-01-07 11:41:32	4 = agree	4 = agree	3 = neutral		Complete	2025-01-07 11:41:56	3 = neutral	3 = neutral	3 = neutral		Complete
234		2025-01-07 11:41:00	Complete	2025-01-07 11:41:26	Unchecked	Unchecked	Unchecked	Unchecked	Unchecked	Unchecked	Unchecked	Unchecked	Unchecked	Unchecked	Unchecked	Checked	Unchecked		Unchecked	Unchecked	Unchecked	Unchecked	Unchecked	Unchecked	Unchecked	Unchecked	Unchecked	Unchecked	Unchecked	Unchecked				Complete						Incomplete						Incomplete
235		2025-01-07 11:42:59	Complete	2025-01-07 11:43:05	Unchecked	Unchecked	Unchecked	Unchecked	Unchecked	Unchecked	Unchecked	Unchecked	Unchecked	Unchecked	Unchecked	Checked	Unchecked		Unchecked	Unchecked	Unchecked	Unchecked	Unchecked	Unchecked	Unchecked	Unchecked	Unchecked	Unchecked	Unchecked	Unchecked				Complete	2025-01-07 11:43:35	4 = agree	3 = neutral	5 = strongly agree		Complete	2025-01-07 11:44:03	3 = neutral	2 = disagree	4 = agree		Complete	2025-01-07 11:45:01	3 = neutral	4 = agree
236		2025-01-07 11:45:19	Complete	2025-01-07 11:45:30	Unchecked	Unchecked	Unchecked	Unchecked	Unchecked	Unchecked	Unchecked	Unchecked	Unchecked	Unchecked	Unchecked	Checked	Unchecked		Unchecked	Unchecked	Unchecked	Unchecked	Unchecked	Unchecked	Unchecked	Unchecked	Unchecked	Unchecked	Unchecked	Unchecked				Complete	2025-01-07 11:46:09	2 = disagree	3 = neutral	3 = neutral		Complete	2025-01-07 11:46:35	2 = disagree	2 = disagree	2 = disagree		Complete	2025-01-07 11:47:22	3 = neutral	5 = strongly agree
237		2025-01-07 11:47:52	Complete	2025-01-07 11:47:59	Unchecked	Unchecked	Unchecked	Unchecked	Unchecked	Unchecked	Unchecked	Unchecked	Unchecked	Unchecked	Unchecked	Checked	Unchecked		Unchecked	Unchecked	Unchecked	Unchecked	Unchecked	Unchecked	Unchecked	Unchecked	Unchecked	Unchecked	Unchecked	Unchecked				Complete	2025-01-07 11:48:11	1 = strongly disagree	1 = strongly disagree	1 = strongly disagree		Complete	2025-01-07 11:48:36	1 = strongly disagree	1 = strongly disagree	2 = disagree		Complete	2025-01-07 11:49:28	1 = strongly disagree	4 = agree
239		2025-01-07 11:49:55	Complete	2025-01-07 11:50:05	Unchecked	Unchecked	Unchecked	Unchecked	Unchecked	Unchecked	Unchecked	Unchecked	Unchecked	Unchecked	Unchecked	Checked	Unchecked		Unchecked	Unchecked	Unchecked	Unchecked	Unchecked	Unchecked	Unchecked	Unchecked	Unchecked	Unchecked	Unchecked	Unchecked				Complete	2025-01-07 11:50:37	3 = neutral	3 = neutral	3 = neutral	I really don't know - have no experience yet	Complete	2025-01-07 11:51:06	3 = neutral	3 = neutral	3 = neutral	again not sure because I have no experience with it	Complete	2025-01-07 11:51:51	3 = neutral	4 = agree
240		2025-01-07 11:50:50	Complete	2025-01-07 11:51:44	Checked	Checked	Unchecked	Unchecked	Unchecked	Unchecked	Unchecked	Unchecked	Unchecked	Unchecked	Unchecked	Unchecked	Unchecked		Checked	Checked	Unchecked	Unchecked	Unchecked	Unchecked	Checked	Checked	Unchecked	Checked	Checked	Unchecked		A few times a week		Complete	2025-01-07 11:51:56	5 = strongly agree	5 = strongly agree	5 = strongly agree		Complete	2025-01-07 11:52:15	5 = strongly agree	5 = strongly agree	5 = strongly agree		Complete	2025-01-07 11:52:54	3 = neutral	4 = agree
241		2025-01-07 11:52:31	Complete	2025-01-07 11:54:03	Unchecked	Unchecked	Unchecked	Unchecked	Unchecked	Unchecked	Unchecked	Unchecked	Unchecked	Checked	Unchecked	Unchecked	Unchecked		Unchecked	Unchecked	Unchecked	Unchecked	Unchecked	Unchecked	Unchecked	Unchecked	Unchecked	Unchecked	Unchecked	Checked	Occasional disease topic questions and grammar help	Less than once a month		Complete	2025-01-07 11:54:38	2 = disagree	1 = strongly disagree	3 = neutral		Complete	2025-01-07 11:55:13	3 = neutral	2 = disagree	2 = disagree		Complete	2025-01-07 12:54:42	3 = neutral	4 = agree
242		2025-01-07 11:56:37	Complete	2025-01-07 11:56:43	Unchecked	Unchecked	Unchecked	Unchecked	Unchecked	Unchecked	Unchecked	Unchecked	Unchecked	Unchecked	Unchecked	Checked	Unchecked		Unchecked	Unchecked	Unchecked	Unchecked	Unchecked	Unchecked	Unchecked	Unchecked	Unchecked	Unchecked	Unchecked	Unchecked				Complete	2025-01-07 11:57:06	3 = neutral	3 = neutral	3 = neutral		Complete	2025-01-07 11:57:24	2 = disagree	2 = disagree	2 = disagree		Complete	2025-01-07 11:58:12	2 = disagree	4 = agree
243		2025-01-07 11:57:28	Complete	2025-01-07 11:57:35	Unchecked	Unchecked	Unchecked	Unchecked	Unchecked	Unchecked	Unchecked	Unchecked	Unchecked	Unchecked	Unchecked	Checked	Unchecked		Unchecked	Unchecked	Unchecked	Unchecked	Unchecked	Unchecked	Unchecked	Unchecked	Unchecked	Unchecked	Unchecked	Unchecked				Complete	2025-01-07 11:57:54	3 = neutral	2 = disagree	4 = agree		Complete						Incomplete
244		2025-01-07 11:57:32	Complete	2025-01-07 11:58:23	Unchecked	Checked	Checked	Unchecked	Unchecked	Unchecked	Unchecked	Unchecked	Checked	Unchecked	Checked	Unchecked	Unchecked		Unchecked	Unchecked	Unchecked	Checked	Checked	Unchecked	Unchecked	Unchecked	Unchecked	Unchecked	Unchecked	Unchecked		Almost every day		Complete	2025-01-07 11:58:47	5 = strongly agree	3 = neutral	5 = strongly agree		Complete	2025-01-07 11:59:12	3 = neutral	3 = neutral	3 = neutral		Complete	2025-01-07 11:59:58	4 = agree	5 = strongly agree
245		2025-01-07 11:57:51	Complete	2025-01-07 11:58:29	Checked	Unchecked	Checked	Unchecked	Unchecked	Unchecked	Unchecked	Unchecked	Unchecked	Unchecked	Unchecked	Unchecked	Unchecked		Unchecked	Unchecked	Unchecked	Unchecked	Unchecked	Unchecked	Checked	Unchecked	Unchecked	Checked	Unchecked	Unchecked		Less than once a month		Complete	2025-01-07 11:58:59	3 = neutral	3 = neutral	4 = agree		Complete	2025-01-07 11:59:25	3 = neutral	3 = neutral	3 = neutral		Complete	2025-01-07 12:00:04	4 = agree	5 = strongly agree
246		2025-01-07 12:00:24	Complete	2025-01-07 12:01:17	Unchecked	Checked	Unchecked	Checked	Unchecked	Unchecked	Unchecked	Unchecked	Unchecked	Unchecked	Unchecked	Checked	Unchecked		Unchecked	Unchecked	Unchecked	Unchecked	Unchecked	Unchecked	Unchecked	Unchecked	Unchecked	Unchecked	Unchecked	Checked	Inquisitively to see if helpful.	Less than once a month		Complete	2025-01-07 12:03:41	1 = strongly disagree	1 = strongly disagree	1 = strongly disagree	The current generation of generative AI seems insufficiently powered to discern important differences. As such it is unlikely to be very helpful in patient care, unhelpful in patient interactions and definitely unable to provide empathic care. It is possible that it will help patients virtually navigate scheduling or keep notes but I have little hope for more from the current technology.	Complete	2025-01-07 12:04:17	1 = strongly disagree	1 = strongly disagree	1 = strongly disagree		Complete	2025-01-07 12:05:14	1 = strongly disagree	4 = agree
247		2025-01-07 12:03:41	Complete	2025-01-07 12:04:15	Unchecked	Unchecked	Unchecked	Checked	Unchecked	Unchecked	Unchecked	Unchecked	Unchecked	Unchecked	Checked	Unchecked	Unchecked		Unchecked	Unchecked	Unchecked	Checked	Unchecked	Unchecked	Unchecked	Checked	Unchecked	Unchecked	Unchecked	Unchecked		Every-day		Complete	2025-01-07 12:04:31	5 = strongly agree	5 = strongly agree	5 = strongly agree		Complete	2025-01-07 12:04:57	3 = neutral	3 = neutral	3 = neutral		Complete	2025-01-07 12:05:35	4 = agree	2 = disagree
248		2025-01-07 12:04:25	Complete	2025-01-07 12:04:39	Unchecked	Unchecked	Unchecked	Unchecked	Unchecked	Unchecked	Unchecked	Unchecked	Unchecked	Unchecked	Unchecked	Checked	Unchecked		Unchecked	Unchecked	Unchecked	Unchecked	Unchecked	Unchecked	Unchecked	Unchecked	Unchecked	Unchecked	Unchecked	Unchecked				Complete	2025-01-07 12:05:17	4 = agree	2 = disagree	4 = agree		Complete	2025-01-07 12:05:48	3 = neutral	3 = neutral	3 = neutral		Complete	2025-01-07 12:06:58	3 = neutral	4 = agree
249		2025-01-07 12:12:16	Complete	2025-01-07 12:12:38	Unchecked	Checked	Unchecked	Unchecked	Unchecked	Unchecked	Unchecked	Unchecked	Unchecked	Unchecked	Unchecked	Unchecked	Unchecked		Unchecked	Unchecked	Unchecked	Unchecked	Unchecked	Unchecked	Checked	Unchecked	Unchecked	Unchecked	Unchecked	Unchecked		Every-day		Complete	2025-01-07 12:13:01	5 = strongly agree	5 = strongly agree	5 = strongly agree		Complete	2025-01-07 12:13:38	3 = neutral	3 = neutral	3 = neutral		Complete	2025-01-07 12:14:19	5 = strongly agree	3 = neutral
250		2025-01-07 12:26:08	Complete	2025-01-07 12:26:42	Unchecked	Checked	Unchecked	Unchecked	Unchecked	Unchecked	Unchecked	Unchecked	Unchecked	Unchecked	Unchecked	Unchecked	Unchecked		Unchecked	Unchecked	Unchecked	Unchecked	Unchecked	Unchecked	Checked	Unchecked	Unchecked	Checked	Unchecked	Unchecked		Less than once a month		Complete	2025-01-07 12:27:07	2 = disagree	2 = disagree	4 = agree		Complete	2025-01-07 12:27:44	2 = disagree	3 = neutral	2 = disagree		Complete	2025-01-07 12:29:47	4 = agree	5 = strongly agree
251		2025-01-07 12:27:16	Complete	2025-01-07 12:31:13	Checked	Unchecked	Unchecked	Unchecked	Unchecked	Unchecked	Unchecked	Unchecked	Unchecked	Unchecked	Checked	Unchecked	Unchecked		Checked	Unchecked	Checked	Checked	Unchecked	Unchecked	Unchecked	Unchecked	Unchecked	Checked	Unchecked	Unchecked		Almost every day		Complete	2025-01-07 12:31:37	4 = agree	3 = neutral	4 = agree		Complete	2025-01-07 12:32:11	3 = neutral	3 = neutral	3 = neutral		Complete	2025-01-07 12:33:41	3 = neutral	3 = neutral
252		2025-01-07 12:31:33	Complete	2025-01-07 12:31:54	Unchecked	Unchecked	Unchecked	Unchecked	Unchecked	Unchecked	Unchecked	Unchecked	Unchecked	Unchecked	Checked	Unchecked	Unchecked		Unchecked	Unchecked	Unchecked	Checked	Unchecked	Unchecked	Unchecked	Unchecked	Unchecked	Unchecked	Unchecked	Unchecked		Almost every day		Complete	2025-01-07 12:32:11	4 = agree	3 = neutral	3 = neutral		Complete	2025-01-07 12:32:42	2 = disagree	3 = neutral	4 = agree		Complete	2025-01-07 12:33:12	3 = neutral	5 = strongly agree
253		2025-01-07 12:32:00	Complete	2025-01-07 12:32:08	Unchecked	Unchecked	Unchecked	Unchecked	Unchecked	Unchecked	Unchecked	Unchecked	Unchecked	Unchecked	Unchecked	Checked	Unchecked		Unchecked	Unchecked	Unchecked	Unchecked	Unchecked	Unchecked	Unchecked	Unchecked	Unchecked	Unchecked	Unchecked	Unchecked				Complete	2025-01-07 12:32:43	4 = agree	3 = neutral	4 = agree		Complete	2025-01-07 12:33:10	4 = agree	2 = disagree	3 = neutral		Complete
254		2025-01-07 12:35:53	Complete	2025-01-07 12:36:04	Unchecked	Unchecked	Unchecked	Unchecked	Unchecked	Unchecked	Unchecked	Unchecked	Unchecked	Unchecked	Unchecked	Checked	Unchecked		Unchecked	Unchecked	Unchecked	Unchecked	Unchecked	Unchecked	Unchecked	Unchecked	Unchecked	Unchecked	Unchecked	Unchecked				Complete	2025-01-07 12:39:30	2 = disagree	2 = disagree	2 = disagree	I think there is a real risk of error at this stage, which can harm patients I also think the ethical ramifications should be considered carefully - for example, if patients think that "we" as humans are responding to them, and it's actually mainly AI In addition, empathetic interaction is something we as physicians should be trying to practice all the time. If AI can help reduce administrative t…	Complete	2025-01-07 12:39:54	3 = neutral	2 = disagree	2 = disagree		Complete	2025-01-07 12:40:37	2 = disagree	4 = agree
255		2025-01-07 12:38:51	Complete	2025-01-07 12:39:02	Unchecked	Unchecked	Unchecked	Unchecked	Unchecked	Unchecked	Unchecked	Unchecked	Unchecked	Unchecked	Unchecked	Checked	Unchecked		Unchecked	Unchecked	Unchecked	Unchecked	Unchecked	Unchecked	Unchecked	Unchecked	Unchecked	Unchecked	Unchecked	Unchecked				Complete	2025-01-07 12:39:59	5 = strongly agree	3 = neutral	5 = strongly agree		Complete	2025-01-07 12:40:47	3 = neutral	4 = agree	3 = neutral		Complete	2025-01-07 12:42:42	4 = agree	3 = neutral
256		2025-01-07 12:57:44	Complete	2025-01-07 12:57:55	Unchecked	Unchecked	Unchecked	Unchecked	Unchecked	Unchecked	Unchecked	Unchecked	Unchecked	Unchecked	Unchecked	Checked	Unchecked		Unchecked	Unchecked	Unchecked	Unchecked	Unchecked	Unchecked	Unchecked	Unchecked	Unchecked	Unchecked	Unchecked	Unchecked				Complete	2025-01-07 12:58:07	3 = neutral	2 = disagree	3 = neutral		Complete	2025-01-07 12:58:30	2 = disagree	2 = disagree	2 = disagree		Complete	2025-01-07 12:59:12	3 = neutral	4 = agree
257		2025-01-07 13:02:33	Complete	2025-01-07 13:02:40	Unchecked	Unchecked	Unchecked	Unchecked	Unchecked	Unchecked	Unchecked	Unchecked	Unchecked	Unchecked	Unchecked	Checked	Unchecked		Unchecked	Unchecked	Unchecked	Unchecked	Unchecked	Unchecked	Unchecked	Unchecked	Unchecked	Unchecked	Unchecked	Unchecked				Complete	2025-01-07 13:02:53	4 = agree	3 = neutral	4 = agree		Complete	2025-01-07 13:03:29	3 = neutral	3 = neutral	2 = disagree		Complete
258		2025-01-07 13:05:33	Complete	2025-01-07 13:06:17	Checked	Checked	Unchecked	Unchecked	Unchecked	Unchecked	Unchecked	Unchecked	Unchecked	Unchecked	Unchecked	Unchecked	Unchecked		Unchecked	Unchecked	Unchecked	Unchecked	Unchecked	Unchecked	Unchecked	Unchecked	Unchecked	Checked	Unchecked	Unchecked		A few times a week		Complete	2025-01-07 13:06:30	4 = agree	4 = agree	4 = agree		Complete	2025-01-07 13:06:46	3 = neutral	4 = agree	4 = agree		Complete	2025-01-07 13:07:29	4 = agree	2 = disagree
259		2025-01-07 13:30:08	Complete	2025-01-07 13:34:23	Unchecked	Checked	Unchecked	Unchecked	Unchecked	Unchecked	Unchecked	Unchecked	Unchecked	Unchecked	Unchecked	Unchecked	Unchecked		Unchecked	Unchecked	Unchecked	Unchecked	Unchecked	Unchecked	Unchecked	Unchecked	Unchecked	Unchecked	Unchecked	Checked	personal use	Less than once a month		Complete	2025-01-07 13:35:30	4 = agree	4 = agree	3 = neutral	I think we've added lots of new technologies to patient care and providers are still overworked/wish they could spend more time with patients. So given that precedent it's hard to imagine this will be the silver bullet.	Complete	2025-01-07 13:36:02	3 = neutral	2 = disagree	4 = agree		Complete	2025-01-07 13:37:05	4 = agree	4 = agree
260		2025-01-07 13:38:09	Complete	2025-01-07 13:38:19	Unchecked	Unchecked	Unchecked	Unchecked	Unchecked	Unchecked	Unchecked	Unchecked	Unchecked	Unchecked	Unchecked	Checked	Unchecked		Unchecked	Unchecked	Unchecked	Unchecked	Unchecked	Unchecked	Unchecked	Unchecked	Unchecked	Unchecked	Unchecked	Unchecked				Complete	2025-01-07 13:38:44	2 = disagree	1 = strongly disagree	3 = neutral		Complete	2025-01-07 13:39:08	3 = neutral	3 = neutral	4 = agree		Complete	2025-01-07 13:39:59	3 = neutral	3 = neutral
261		2025-01-07 13:45:26	Complete	2025-01-07 13:46:03	Checked	Unchecked	Unchecked	Checked	Unchecked	Unchecked	Unchecked	Unchecked	Unchecked	Unchecked	Unchecked	Unchecked	Unchecked		Checked	Unchecked	Unchecked	Unchecked	Checked	Unchecked	Unchecked	Checked	Unchecked	Unchecked	Unchecked	Unchecked		A few times a month		Complete	2025-01-07 13:46:24	4 = agree	3 = neutral	4 = agree		Complete	2025-01-07 13:46:47	3 = neutral	3 = neutral	3 = neutral		Complete	2025-01-07 13:47:38	2 = disagree	4 = agree
262		2025-01-07 13:47:40	Complete	2025-01-07 13:48:25	Checked	Checked	Checked	Unchecked	Unchecked	Unchecked	Unchecked	Unchecked	Unchecked	Checked	Unchecked	Unchecked	Unchecked		Unchecked	Unchecked	Unchecked	Unchecked	Checked	Unchecked	Checked	Checked	Unchecked	Unchecked	Unchecked	Checked	Research, programming	Almost every day		Complete	2025-01-07 13:48:39	5 = strongly agree	5 = strongly agree	5 = strongly agree		Complete	2025-01-07 13:48:59	4 = agree	4 = agree	3 = neutral		Complete	2025-01-07 13:50:19	4 = agree	2 = disagree
263		2025-01-07 14:05:20	Complete	2025-01-07 14:06:06	Unchecked	Checked	Unchecked	Unchecked	Unchecked	Unchecked	Unchecked	Unchecked	Checked	Checked	Unchecked	Unchecked	Unchecked	GPT4o, Claude	Checked	Unchecked	Unchecked	Checked	Checked	Unchecked	Checked	Unchecked	Unchecked	Unchecked	Unchecked	Unchecked		A few times a week		Complete	2025-01-07 14:06:19	4 = agree	4 = agree	3 = neutral		Complete	2025-01-07 14:07:08	2 = disagree	4 = agree	3 = neutral		Complete	2025-01-07 14:07:38	4 = agree	1 = strongly disagree
264		2025-01-07 14:11:09	Complete	2025-01-07 14:11:29	Checked	Unchecked	Unchecked	Unchecked	Unchecked	Unchecked	Unchecked	Unchecked	Unchecked	Unchecked	Unchecked	Unchecked	Unchecked		Unchecked	Unchecked	Unchecked	Unchecked	Unchecked	Unchecked	Checked	Unchecked	Unchecked	Unchecked	Unchecked	Unchecked		A few times a month		Complete						Incomplete						Incomplete
265		2025-01-07 14:21:39	Complete	2025-01-07 14:21:50	Unchecked	Unchecked	Unchecked	Unchecked	Unchecked	Unchecked	Unchecked	Unchecked	Unchecked	Unchecked	Unchecked	Checked	Unchecked		Unchecked	Unchecked	Unchecked	Unchecked	Unchecked	Unchecked	Unchecked	Unchecked	Unchecked	Unchecked	Unchecked	Unchecked				Complete	2025-01-07 14:22:32	3 = neutral	3 = neutral	3 = neutral	I have no experience	Complete	2025-01-07 14:23:00	3 = neutral	3 = neutral	3 = neutral	I have no knowlwdge	Complete
266		2025-01-07 14:54:38	Complete	2025-01-07 14:54:45	Unchecked	Unchecked	Unchecked	Unchecked	Unchecked	Unchecked	Unchecked	Unchecked	Unchecked	Unchecked	Unchecked	Checked	Unchecked		Unchecked	Unchecked	Unchecked	Unchecked	Unchecked	Unchecked	Unchecked	Unchecked	Unchecked	Unchecked	Unchecked	Unchecked				Complete	2025-01-07 14:55:02	2 = disagree	2 = disagree	2 = disagree		Complete	2025-01-07 14:55:15	2 = disagree	2 = disagree	2 = disagree		Complete	2025-01-07 14:59:48	2 = disagree	2 = disagree
269		2025-01-07 15:30:43	Complete	2025-01-07 15:30:52	Unchecked	Unchecked	Unchecked	Unchecked	Unchecked	Unchecked	Unchecked	Unchecked	Unchecked	Unchecked	Unchecked	Checked	Unchecked		Unchecked	Unchecked	Unchecked	Unchecked	Unchecked	Unchecked	Unchecked	Unchecked	Unchecked	Unchecked	Unchecked	Unchecked				Complete	2025-01-07 15:31:09	3 = neutral	3 = neutral	4 = agree		Complete	2025-01-07 15:37:55	3 = neutral	3 = neutral	3 = neutral		Complete	2025-01-07 15:38:27	3 = neutral	4 = agree
270		2025-01-07 15:41:40	Complete	2025-01-07 15:42:13	Unchecked	Checked	Unchecked	Unchecked	Unchecked	Unchecked	Unchecked	Unchecked	Unchecked	Unchecked	Unchecked	Unchecked	Unchecked		Unchecked	Unchecked	Unchecked	Unchecked	Unchecked	Unchecked	Checked	Unchecked	Unchecked	Checked	Unchecked	Unchecked		Every-day		Complete	2025-01-07 15:42:42	4 = agree	4 = agree	4 = agree		Complete	2025-01-07 15:43:17	2 = disagree	2 = disagree	2 = disagree		Complete	2025-01-07 15:44:32	2 = disagree	5 = strongly agree
271		2025-01-07 15:50:36	Complete	2025-01-07 16:05:40	Unchecked	Checked	Unchecked	Unchecked	Unchecked	Unchecked	Unchecked	Unchecked	Unchecked	Unchecked	Unchecked	Unchecked	Unchecked		Unchecked	Unchecked	Unchecked	Unchecked	Unchecked	Unchecked	Unchecked	Unchecked	Unchecked	Unchecked	Unchecked	Checked	personal use for texts, letters	A few times a month		Complete	2025-01-07 16:05:58	5 = strongly agree	5 = strongly agree	5 = strongly agree		Complete	2025-01-07 16:06:22	4 = agree	4 = agree	4 = agree		Complete	2025-01-07 16:07:25	4 = agree	5 = strongly agree
272		2025-01-07 15:56:48	Complete	2025-01-07 15:57:21	Unchecked	Unchecked	Unchecked	Unchecked	Unchecked	Unchecked	Unchecked	Unchecked	Unchecked	Unchecked	Checked	Unchecked	Unchecked		Unchecked	Unchecked	Unchecked	Unchecked	Unchecked	Checked	Unchecked	Unchecked	Unchecked	Unchecked	Unchecked	Unchecked		A few times a week		Complete	2025-01-07 15:58:05	4 = agree	4 = agree	4 = agree	Will be better once ambient AI can pend orders as we are conversing with patients in the room.	Complete	2025-01-07 15:58:19	3 = neutral	4 = agree	3 = neutral		Complete	2025-01-07 15:58:48	4 = agree	3 = neutral
273		2025-01-07 16:14:36	Complete	2025-01-07 16:15:04	Unchecked	Checked	Unchecked	Unchecked	Unchecked	Unchecked	Unchecked	Unchecked	Unchecked	Unchecked	Unchecked	Unchecked	Unchecked		Unchecked	Unchecked	Unchecked	Unchecked	Unchecked	Unchecked	Unchecked	Unchecked	Unchecked	Unchecked	Unchecked	Checked		Never		Complete	2025-01-07 16:15:31	4 = agree	3 = neutral	3 = neutral		Complete	2025-01-07 16:15:50	2 = disagree	2 = disagree	3 = neutral		Complete	2025-01-07 16:16:04
274		2025-01-07 17:06:56	Complete	2025-01-07 17:07:36	Unchecked	Checked	Unchecked	Unchecked	Unchecked	Unchecked	Unchecked	Unchecked	Unchecked	Unchecked	Unchecked	Unchecked	Unchecked		Unchecked	Unchecked	Unchecked	Unchecked	Unchecked	Unchecked	Unchecked	Unchecked	Unchecked	Checked	Unchecked	Unchecked		A few times a week		Complete	2025-01-07 17:08:07	5 = strongly agree	3 = neutral	3 = neutral		Complete	2025-01-07 17:08:28	3 = neutral	2 = disagree	3 = neutral		Complete	2025-01-07 17:09:03	2 = disagree	5 = strongly agree
275		2025-01-07 17:22:01	Complete	2025-01-07 17:23:22	Unchecked	Checked	Unchecked	Unchecked	Checked	Unchecked	Unchecked	Unchecked	Unchecked	Checked	Unchecked	Unchecked	Unchecked		Unchecked	Unchecked	Unchecked	Unchecked	Unchecked	Unchecked	Checked	Unchecked	Unchecked	Checked	Checked	Checked	Research - finding and summarizing articles	Almost every day		Complete	2025-01-07 17:24:40	3 = neutral	3 = neutral	4 = agree	Generative AI will help with management of information and as an adjunct to diagnosis and treatment.	Complete	2025-01-07 17:26:40	3 = neutral	3 = neutral	2 = disagree		Complete	2025-01-07 17:28:22	4 = agree	3 = neutral
277		2025-01-07 20:25:15	Complete	2025-01-07 20:40:04	Checked	Checked	Unchecked	Unchecked	Unchecked	Unchecked	Unchecked	Unchecked	Checked	Unchecked	Unchecked	Unchecked	Unchecked	Claude	Unchecked	Unchecked	Unchecked	Unchecked	Unchecked	Unchecked	Checked	Unchecked	Unchecked	Unchecked	Unchecked	Checked	Data analytics/coding language Grant writting	Almost every day		Complete	2025-01-07 20:40:24	5 = strongly agree	5 = strongly agree	5 = strongly agree		Complete	2025-01-07 20:40:59	4 = agree	4 = agree	3 = neutral		Complete	2025-01-07 20:41:41	4 = agree	2 = disagree
278		2025-01-07 20:44:55	Complete	2025-01-07 20:46:06	Unchecked	Unchecked	Unchecked	Unchecked	Unchecked	Unchecked	Unchecked	Unchecked	Unchecked	Unchecked	Checked	Unchecked	Unchecked		Unchecked	Unchecked	Unchecked	Checked	Unchecked	Unchecked	Unchecked	Unchecked	Unchecked	Unchecked	Unchecked	Unchecked		Every-day		Complete	2025-01-07 20:46:34	5 = strongly agree	5 = strongly agree	3 = neutral		Complete	2025-01-07 20:47:10	3 = neutral	4 = agree	3 = neutral		Complete	2025-01-07 20:48:15	3 = neutral	4 = agree
279		2025-01-07 21:00:33	Complete	2025-01-07 21:00:54	Unchecked	Unchecked	Unchecked	Unchecked	Unchecked	Unchecked	Unchecked	Unchecked	Unchecked	Unchecked	Unchecked	Checked	Unchecked		Unchecked	Unchecked	Unchecked	Unchecked	Unchecked	Unchecked	Unchecked	Unchecked	Unchecked	Unchecked	Unchecked	Unchecked				Complete	2025-01-07 21:01:11	4 = agree	4 = agree	4 = agree		Complete						Incomplete
280		2025-01-07 21:06:16	Complete	2025-01-07 21:06:48	Checked	Checked	Checked	Unchecked	Unchecked	Unchecked	Unchecked	Unchecked	Unchecked	Unchecked	Unchecked	Unchecked	Unchecked		Unchecked	Unchecked	Unchecked	Checked	Unchecked	Unchecked	Checked	Unchecked	Unchecked	Unchecked	Unchecked	Unchecked		A few times a week		Complete	2025-01-07 21:07:14	5 = strongly agree	5 = strongly agree	5 = strongly agree	I'm really loving my experiences to date with generative AI technologies. Very exciting stuff!	Complete	2025-01-07 21:08:21	5 = strongly agree	5 = strongly agree	4 = agree	I do think that generative AI is empathetic and lovely to deal with - so good for both patients and physicians in the way the interactions feel. That will have an effect.	Complete	2025-01-07 21:09:08	3 = neutral	3 = neutral
281		2025-01-07 22:46:47	Complete	2025-01-07 22:47:14	Unchecked	Checked	Unchecked	Unchecked	Unchecked	Unchecked	Unchecked	Unchecked	Unchecked	Unchecked	Unchecked	Unchecked	Unchecked		Unchecked	Unchecked	Unchecked	Unchecked	Unchecked	Unchecked	Checked	Unchecked	Unchecked	Unchecked	Unchecked	Unchecked		A few times a month		Complete	2025-01-07 22:47:45	3 = neutral	1 = strongly disagree	3 = neutral		Complete	2025-01-07 22:48:14	2 = disagree	2 = disagree	3 = neutral		Complete	2025-01-07 22:54:44	2 = disagree	4 = agree
282		2025-01-08 06:31:21	Complete	2025-01-08 06:31:33	Unchecked	Unchecked	Unchecked	Unchecked	Unchecked	Unchecked	Unchecked	Unchecked	Unchecked	Unchecked	Unchecked	Checked	Unchecked		Unchecked	Unchecked	Unchecked	Unchecked	Unchecked	Unchecked	Unchecked	Unchecked	Unchecked	Unchecked	Unchecked	Unchecked				Complete						Incomplete						Incomplete
283		2025-01-08 09:31:29	Complete	2025-01-08 09:32:12	Checked	Unchecked	Unchecked	Unchecked	Unchecked	Unchecked	Unchecked	Unchecked	Unchecked	Unchecked	Unchecked	Unchecked	Unchecked		Unchecked	Unchecked	Unchecked	Unchecked	Checked	Unchecked	Checked	Unchecked	Unchecked	Unchecked	Unchecked	Unchecked		Less than once a month		Complete	2025-01-08 09:32:30	4 = agree	3 = neutral	4 = agree		Complete	2025-01-08 09:33:01	3 = neutral	3 = neutral	3 = neutral		Complete	2025-01-08 09:33:45	4 = agree	4 = agree
284		2025-01-08 11:04:04	Complete	2025-01-08 11:04:43	Unchecked	Unchecked	Unchecked	Unchecked	Unchecked	Unchecked	Unchecked	Unchecked	Unchecked	Unchecked	Unchecked	Unchecked	Checked	OpenEvidence.com	Checked	Checked	Checked	Unchecked	Unchecked	Unchecked	Unchecked	Unchecked	Unchecked	Unchecked	Unchecked	Unchecked		A few times a week		Complete	2025-01-08 11:04:57	5 = strongly agree	3 = neutral	4 = agree		Complete	2025-01-08 11:05:16	3 = neutral	3 = neutral	3 = neutral		Complete	2025-01-08 11:05:59	4 = agree	4 = agree
285		2025-01-08 11:42:16	Complete	2025-01-08 11:42:37	Unchecked	Unchecked	Unchecked	Unchecked	Unchecked	Unchecked	Unchecked	Unchecked	Unchecked	Unchecked	Unchecked	Checked	Unchecked		Unchecked	Unchecked	Unchecked	Unchecked	Unchecked	Unchecked	Unchecked	Unchecked	Unchecked	Unchecked	Unchecked	Unchecked				Complete	2025-01-08 11:42:50	4 = agree	2 = disagree	4 = agree		Complete	2025-01-08 11:43:14	4 = agree	2 = disagree	3 = neutral		Complete	2025-01-08 11:43:55	4 = agree	2 = disagree
286		2025-01-08 12:40:28	Complete	2025-01-08 12:40:51	Checked	Unchecked	Unchecked	Unchecked	Unchecked	Unchecked	Unchecked	Unchecked	Unchecked	Unchecked	Unchecked	Unchecked	Unchecked		Unchecked	Unchecked	Unchecked	Unchecked	Unchecked	Unchecked	Checked	Unchecked	Unchecked	Unchecked	Unchecked	Unchecked		Less than once a month		Complete	2025-01-08 12:41:05	4 = agree	2 = disagree	3 = neutral		Complete	2025-01-08 12:41:23	3 = neutral	3 = neutral	2 = disagree		Complete	2025-01-08 12:41:59	2 = disagree	4 = agree
287		2025-01-08 17:24:43	Complete	2025-01-08 17:24:54	Unchecked	Unchecked	Unchecked	Unchecked	Unchecked	Unchecked	Unchecked	Unchecked	Unchecked	Unchecked	Unchecked	Checked	Unchecked		Unchecked	Unchecked	Unchecked	Unchecked	Unchecked	Unchecked	Unchecked	Unchecked	Unchecked	Unchecked	Unchecked	Unchecked				Complete	2025-01-08 17:25:12	2 = disagree	2 = disagree	3 = neutral		Complete	2025-01-08 17:25:39	3 = neutral	1 = strongly disagree	3 = neutral		Complete
288		2025-01-08 19:15:05	Complete	2025-01-08 19:15:15	Unchecked	Unchecked	Unchecked	Unchecked	Unchecked	Unchecked	Unchecked	Unchecked	Unchecked	Unchecked	Unchecked	Checked	Unchecked		Unchecked	Unchecked	Unchecked	Unchecked	Unchecked	Unchecked	Unchecked	Unchecked	Unchecked	Unchecked	Unchecked	Unchecked				Complete	2025-01-08 19:15:45	3 = neutral	2 = disagree	3 = neutral		Complete	2025-01-08 19:16:43	2 = disagree	2 = disagree	2 = disagree		Complete
289		2025-01-08 20:16:24	Complete	2025-01-08 20:16:31	Unchecked	Unchecked	Unchecked	Unchecked	Unchecked	Unchecked	Unchecked	Unchecked	Unchecked	Unchecked	Unchecked	Checked	Unchecked		Unchecked	Unchecked	Unchecked	Unchecked	Unchecked	Unchecked	Unchecked	Unchecked	Unchecked	Unchecked	Unchecked	Unchecked				Complete	2025-01-08 20:16:43	4 = agree	4 = agree	4 = agree		Complete	2025-01-08 20:16:59	4 = agree	4 = agree	3 = neutral		Complete	2025-01-08 20:18:22	3 = neutral	4 = agree
290		2025-01-09 14:01:40	Complete	2025-01-09 14:01:51	Unchecked	Unchecked	Unchecked	Unchecked	Unchecked	Unchecked	Unchecked	Unchecked	Unchecked	Unchecked	Unchecked	Checked	Unchecked		Unchecked	Unchecked	Unchecked	Unchecked	Unchecked	Unchecked	Unchecked	Unchecked	Unchecked	Unchecked	Unchecked	Unchecked				Complete						Incomplete						Incomplete
291		2025-01-12 16:35:08	Complete	2025-01-12 16:39:02	Unchecked	Checked	Unchecked	Unchecked	Unchecked	Unchecked	Unchecked	Unchecked	Unchecked	Unchecked	Unchecked	Unchecked	Unchecked	CHATgpt by open ai	Unchecked	Unchecked	Unchecked	Unchecked	Unchecked	Unchecked	Checked	Unchecked	Unchecked	Unchecked	Unchecked	Unchecked		Less than once a month		Complete	2025-01-12 16:39:47	3 = neutral	3 = neutral	4 = agree		Complete	2025-01-12 16:40:47	3 = neutral	4 = agree	3 = neutral		Complete	2025-01-12 16:42:53	3 = neutral	4 = agree
292		2025-01-14 07:28:47	Complete	2025-01-14 07:29:42	Unchecked	Checked	Unchecked	Unchecked	Unchecked	Unchecked	Unchecked	Unchecked	Unchecked	Unchecked	Unchecked	Unchecked	Checked	openevidence, AI Clinical Key	Checked	Unchecked	Unchecked	Checked	Checked	Unchecked	Unchecked	Unchecked	Unchecked	Checked	Unchecked	Unchecked		Every-day		Complete	2025-01-14 07:30:08	4 = agree	3 = neutral	3 = neutral		Complete	2025-01-14 07:30:37	3 = neutral	2 = disagree	3 = neutral		Complete	2025-01-14 07:31:20	3 = neutral	5 = strongly agree
293		2025-01-16 20:22:18	Complete	2025-01-16 20:22:47	Unchecked	Unchecked	Unchecked	Unchecked	Unchecked	Unchecked	Unchecked	Unchecked	Unchecked	Unchecked	Unchecked	Checked	Unchecked		Unchecked	Unchecked	Unchecked	Unchecked	Unchecked	Unchecked	Unchecked	Unchecked	Unchecked	Unchecked	Unchecked	Unchecked				Complete	2025-01-16 20:23:02	5 = strongly agree	4 = agree	4 = agree		Complete	2025-01-16 20:23:23	4 = agree	4 = agree	3 = neutral		Complete	2025-01-16 20:24:14	3 = neutral	2 = disagree
294		2025-01-17 14:03:54	Complete	2025-01-17 14:04:17	Unchecked	Unchecked	Unchecked	Unchecked	Unchecked	Unchecked	Unchecked	Unchecked	Unchecked	Unchecked	Unchecked	Checked	Unchecked		Unchecked	Unchecked	Unchecked	Unchecked	Unchecked	Unchecked	Unchecked	Unchecked	Unchecked	Unchecked	Unchecked	Unchecked				Complete	2025-01-17 14:05:00	3 = neutral	2 = disagree	4 = agree	has potential to improve some aspects of care and commnication, but only if structural support provided	Complete	2025-01-17 14:05:15	2 = disagree	2 = disagree	2 = disagree		Complete	2025-01-17 14:05:42	2 = disagree	4 = agree
295		2025-01-19 22:21:52	Complete	2025-01-19 22:21:57	Unchecked	Unchecked	Unchecked	Unchecked	Unchecked	Unchecked	Unchecked	Unchecked	Unchecked	Unchecked	Unchecked	Checked	Unchecked		Unchecked	Unchecked	Unchecked	Unchecked	Unchecked	Unchecked	Unchecked	Unchecked	Unchecked	Unchecked	Unchecked	Unchecked				Complete	2025-01-19 22:22:08	4 = agree	3 = neutral	4 = agree		Complete	2025-01-19 22:22:27	3 = neutral	3 = neutral	4 = agree		Complete	2025-01-19 22:23:00	4 = agree	2 = disagree
296		2025-01-21 14:43:28	Complete	2025-01-21 14:46:39	Checked	Checked	Unchecked	Unchecked	Unchecked	Unchecked	Unchecked	Checked	Unchecked	Unchecked	Checked	Unchecked	Unchecked		Checked	Unchecked	Checked	Unchecked	Unchecked	Unchecked	Checked	Unchecked	Unchecked	Unchecked	Unchecked	Checked	I use ChatGPT for a lot of non-clinical, work related tasks (outlines, social media posts, medical education). Abridge and Nuance I am helping to deploy at our hospital, so I've played around with but am not really using clinically myself.	A few times a week		Complete	2025-01-21 14:48:45	4 = agree	4 = agree	4 = agree	I think GenAI will improve patient care, but I think it will take (a lot) longer than most people think. My guess is that the consumer-driven benefits will be realized first (e.g. patients using GenAI to learn about their condition) and the clinician/hospital-driven uses will be harder.	Complete	2025-01-21 14:49:26	3 = neutral	3 = neutral	3 = neutral		Complete	2025-01-21 14:50:55	4 = agree	1 = strongly disagree
298		2025-02-11 09:14:33	Complete	2025-02-11 09:15:50	Unchecked	Checked	Checked	Unchecked	Unchecked	Unchecked	Unchecked	Unchecked	Unchecked	Unchecked	Unchecked	Unchecked	Checked	Bonexpert	Unchecked	Unchecked	Unchecked	Checked	Unchecked	Unchecked	Unchecked	Unchecked	Unchecked	Unchecked	Unchecked	Checked	Research projects, help with programming/coding	A few times a month		Complete	2025-02-11 09:19:41	5 = strongly agree	3 = neutral	4 = agree	AI has the greatest promise for either routinized/repeatable tasks (like documentation, writing letters), or even complex tasks with large training sets and "right answers" (like image reading, pathology, suggesting diagnoses). There still needs to be caution: AI - at least currently - will still make things up, or misrepresent what was said in a visit, or omit key details, or not organize them t…	Complete	2025-02-11 09:20:06	2 = disagree	3 = neutral	3 = neutral		Complete	2025-02-11 09:20:47	4 = agree	4 = agree
299		2025-02-11 09:16:57	Complete	2025-02-11 09:17:35	Unchecked	Unchecked	Unchecked	Checked	Unchecked	Unchecked	Unchecked	Unchecked	Unchecked	Unchecked	Unchecked	Unchecked	Unchecked		Checked	Unchecked	Checked	Unchecked	Unchecked	Unchecked	Unchecked	Unchecked	Unchecked	Unchecked	Unchecked	Unchecked		A few times a month		Complete	2025-02-11 09:18:09	3 = neutral	2 = disagree	3 = neutral		Complete	2025-02-11 09:18:37	3 = neutral	2 = disagree	2 = disagree		Complete	2025-02-11 10:37:38	3 = neutral	4 = agree
300		2025-02-11 09:20:07	Complete	2025-02-11 09:20:19	Unchecked	Unchecked	Unchecked	Unchecked	Unchecked	Unchecked	Unchecked	Unchecked	Unchecked	Unchecked	Unchecked	Checked	Unchecked		Unchecked	Unchecked	Unchecked	Unchecked	Unchecked	Unchecked	Unchecked	Unchecked	Unchecked	Unchecked	Unchecked	Unchecked				Complete	2025-02-11 09:20:34	3 = neutral	2 = disagree	3 = neutral		Complete						Incomplete
301		2025-02-11 09:20:29	Complete	2025-02-11 09:20:51	Unchecked	Unchecked	Unchecked	Unchecked	Unchecked	Unchecked	Unchecked	Unchecked	Unchecked	Unchecked	Unchecked	Checked	Unchecked		Unchecked	Unchecked	Unchecked	Unchecked	Unchecked	Unchecked	Unchecked	Unchecked	Unchecked	Unchecked	Unchecked	Unchecked				Complete	2025-02-11 09:21:14	1 = strongly disagree	1 = strongly disagree	4 = agree		Complete	2025-02-11 09:21:52	2 = disagree	1 = strongly disagree	1 = strongly disagree		Complete	2025-02-11 09:23:04	4 = agree	2 = disagree
302		2025-02-11 09:21:18	Complete	2025-02-11 09:21:25	Unchecked	Unchecked	Unchecked	Unchecked	Unchecked	Unchecked	Unchecked	Unchecked	Unchecked	Unchecked	Unchecked	Checked	Unchecked		Unchecked	Unchecked	Unchecked	Unchecked	Unchecked	Unchecked	Unchecked	Unchecked	Unchecked	Unchecked	Unchecked	Unchecked				Complete	2025-02-11 09:21:44	2 = disagree	2 = disagree	2 = disagree		Complete	2025-02-11 09:22:03	1 = strongly disagree	1 = strongly disagree	2 = disagree		Complete	2025-02-11 09:23:36	2 = disagree	3 = neutral
303		2025-02-11 09:26:28	Complete	2025-02-11 09:29:08	Checked	Checked	Unchecked	Unchecked	Unchecked	Unchecked	Unchecked	Unchecked	Checked	Unchecked	Unchecked	Unchecked	Checked	no sure if typo, but I use "Claude" no "Cloud" also, use OpenEvidence for clinical info	Checked	Checked	Unchecked	Checked	Unchecked	Unchecked	Checked	Unchecked	Unchecked	Unchecked	Unchecked	Checked	mostly for manuscript and grant writing. also for coding support (for R) power point presentation	Every-day		Complete	2025-02-11 09:29:22	1 = strongly disagree	1 = strongly disagree	1 = strongly disagree		Complete	2025-02-11 09:29:40	1 = strongly disagree	1 = strongly disagree	1 = strongly disagree		Complete	2025-02-11 09:30:49	4 = agree	1 = strongly disagree
304		2025-02-11 09:26:42	Complete	2025-02-11 09:27:32	Unchecked	Checked	Checked	Unchecked	Unchecked	Unchecked	Unchecked	Unchecked	Unchecked	Unchecked	Unchecked	Unchecked	Unchecked		Unchecked	Unchecked	Unchecked	Checked	Unchecked	Unchecked	Unchecked	Unchecked	Unchecked	Unchecked	Unchecked	Checked	research	A few times a week		Complete	2025-02-11 09:27:59	4 = agree	3 = neutral	4 = agree		Complete	2025-02-11 09:28:33	2 = disagree	3 = neutral	3 = neutral		Complete
306		2025-02-11 09:36:09	Complete	2025-02-11 09:36:43	Checked	Checked	Unchecked	Unchecked	Unchecked	Unchecked	Unchecked	Unchecked	Unchecked	Unchecked	Unchecked	Unchecked	Unchecked		Unchecked	Unchecked	Unchecked	Unchecked	Checked	Unchecked	Unchecked	Unchecked	Unchecked	Checked	Unchecked	Unchecked		Never		Complete	2025-02-11 09:37:17	4 = agree	3 = neutral	4 = agree		Complete	2025-02-11 09:38:39	2 = disagree	3 = neutral	3 = neutral		Complete
308		2025-02-11 09:36:21	Complete	2025-02-11 09:37:21	Checked	Unchecked	Checked	Unchecked	Unchecked	Unchecked	Unchecked	Unchecked	Unchecked	Unchecked	Checked	Unchecked	Unchecked		Checked	Unchecked	Unchecked	Checked	Unchecked	Unchecked	Unchecked	Unchecked	Unchecked	Unchecked	Unchecked	Checked	Lit review	Every-day		Complete	2025-02-11 09:38:14	5 = strongly agree	4 = agree	5 = strongly agree	AI is a tool if we train it well it could work well for us for now it still needs provider editing but I'm sure it will improve!	Complete	2025-02-11 09:38:41	5 = strongly agree	4 = agree	5 = strongly agree		Complete	2025-02-11 09:39:44	3 = neutral	4 = agree
309		2025-02-11 09:37:01	Complete	2025-02-11 09:37:06	Unchecked	Unchecked	Unchecked	Unchecked	Unchecked	Unchecked	Unchecked	Unchecked	Unchecked	Unchecked	Unchecked	Unchecked	Unchecked		Unchecked	Unchecked	Unchecked	Unchecked	Unchecked	Unchecked	Unchecked	Unchecked	Unchecked	Unchecked	Unchecked	Unchecked				Complete						Incomplete						Incomplete
310		2025-02-11 09:37:21	Complete	2025-02-11 09:37:38	Unchecked	Unchecked	Unchecked	Unchecked	Unchecked	Unchecked	Unchecked	Unchecked	Unchecked	Unchecked	Unchecked	Checked	Unchecked		Unchecked	Unchecked	Unchecked	Unchecked	Unchecked	Unchecked	Unchecked	Unchecked	Unchecked	Unchecked	Unchecked	Unchecked				Complete	2025-02-11 09:37:58	3 = neutral	1 = strongly disagree	3 = neutral		Complete	2025-02-11 09:38:32	1 = strongly disagree	1 = strongly disagree	1 = strongly disagree	ppl want human touch, not robotic touch.	Complete	2025-02-11 09:39:34	3 = neutral	5 = strongly agree
311		2025-02-11 09:40:52	Complete	2025-02-11 09:40:59	Unchecked	Unchecked	Unchecked	Unchecked	Unchecked	Unchecked	Unchecked	Unchecked	Unchecked	Unchecked	Unchecked	Checked	Unchecked		Unchecked	Unchecked	Unchecked	Unchecked	Unchecked	Unchecked	Unchecked	Unchecked	Unchecked	Unchecked	Unchecked	Unchecked				Complete	2025-02-11 09:41:13	2 = disagree	1 = strongly disagree	1 = strongly disagree		Complete	2025-02-11 09:41:37	1 = strongly disagree	2 = disagree	1 = strongly disagree		Complete	2025-02-11 09:43:07	3 = neutral	4 = agree
312		2025-02-11 09:43:13	Complete	2025-02-11 09:43:19	Unchecked	Unchecked	Unchecked	Unchecked	Unchecked	Unchecked	Unchecked	Unchecked	Unchecked	Unchecked	Unchecked	Checked	Unchecked		Unchecked	Unchecked	Unchecked	Unchecked	Unchecked	Unchecked	Unchecked	Unchecked	Unchecked	Unchecked	Unchecked	Unchecked				Complete						Incomplete						Incomplete
313		2025-02-11 09:43:56	Complete	2025-02-11 09:44:06	Unchecked	Unchecked	Unchecked	Unchecked	Unchecked	Unchecked	Unchecked	Unchecked	Unchecked	Unchecked	Unchecked	Checked	Unchecked		Unchecked	Unchecked	Unchecked	Unchecked	Unchecked	Unchecked	Unchecked	Unchecked	Unchecked	Unchecked	Unchecked	Unchecked				Complete						Incomplete						Incomplete
314		2025-02-11 09:46:07	Complete	2025-02-11 09:46:29	Checked	Unchecked	Unchecked	Unchecked	Unchecked	Unchecked	Unchecked	Unchecked	Unchecked	Unchecked	Unchecked	Unchecked	Unchecked		Unchecked	Unchecked	Unchecked	Unchecked	Unchecked	Unchecked	Checked	Unchecked	Unchecked	Unchecked	Unchecked	Unchecked		A few times a week		Complete	2025-02-11 09:46:52	4 = agree	3 = neutral	3 = neutral		Complete	2025-02-11 09:47:16	2 = disagree	3 = neutral	2 = disagree		Complete	2025-02-11 09:48:12	3 = neutral	4 = agree
315		2025-02-11 09:47:00	Complete	2025-02-11 09:47:16	Unchecked	Unchecked	Unchecked	Unchecked	Unchecked	Unchecked	Unchecked	Unchecked	Unchecked	Unchecked	Unchecked	Checked	Unchecked		Unchecked	Unchecked	Unchecked	Unchecked	Unchecked	Unchecked	Unchecked	Unchecked	Unchecked	Unchecked	Unchecked	Unchecked				Complete	2025-02-11 09:47:40	5 = strongly agree	4 = agree	5 = strongly agree		Complete	2025-02-11 09:48:14	4 = agree	3 = neutral	3 = neutral		Complete	2025-02-11 09:49:05	4 = agree	5 = strongly agree
316		2025-02-11 09:53:56	Complete	2025-02-11 09:54:15	Unchecked	Unchecked	Unchecked	Unchecked	Unchecked	Unchecked	Unchecked	Unchecked	Unchecked	Unchecked	Unchecked	Checked	Unchecked		Unchecked	Unchecked	Unchecked	Unchecked	Unchecked	Unchecked	Unchecked	Unchecked	Unchecked	Unchecked	Unchecked	Unchecked				Complete	2025-02-11 09:55:28	3 = neutral	2 = disagree	3 = neutral		Complete	2025-02-11 09:56:42	3 = neutral	1 = strongly disagree	3 = neutral		Complete
317		2025-02-11 09:58:08	Complete	2025-02-11 09:58:28	Unchecked	Unchecked	Unchecked	Unchecked	Unchecked	Unchecked	Unchecked	Unchecked	Unchecked	Unchecked	Unchecked	Checked	Unchecked		Unchecked	Unchecked	Unchecked	Unchecked	Unchecked	Unchecked	Unchecked	Unchecked	Unchecked	Unchecked	Unchecked	Unchecked				Complete	2025-02-11 09:58:45	4 = agree	2 = disagree	3 = neutral		Complete	2025-02-11 09:59:05	4 = agree	2 = disagree	3 = neutral		Complete	2025-02-11 09:59:42	4 = agree	5 = strongly agree
318		2025-02-11 10:07:10	Complete	2025-02-11 10:07:38	Unchecked	Checked	Unchecked	Unchecked	Unchecked	Unchecked	Unchecked	Unchecked	Unchecked	Unchecked	Unchecked	Unchecked	Unchecked		Unchecked	Unchecked	Unchecked	Unchecked	Unchecked	Unchecked	Checked	Unchecked	Unchecked	Unchecked	Unchecked	Unchecked		A few times a month		Complete						Incomplete						Incomplete
319		2025-02-11 10:13:15	Complete	2025-02-11 10:15:11	Unchecked	Checked	Unchecked	Unchecked	Unchecked	Unchecked	Unchecked	Unchecked	Unchecked	Unchecked	Unchecked	Unchecked	Unchecked		Checked	Unchecked	Unchecked	Unchecked	Unchecked	Unchecked	Checked	Unchecked	Unchecked	Checked	Unchecked	Unchecked		A few times a week		Complete	2025-02-11 10:15:39	3 = neutral		5 = strongly agree		Complete	2025-02-11 10:16:06	3 = neutral	3 = neutral	3 = neutral		Complete
320		2025-02-11 10:14:06	Complete	2025-02-11 10:14:21	Unchecked	Unchecked	Unchecked	Unchecked	Unchecked	Unchecked	Unchecked	Unchecked	Unchecked	Unchecked	Unchecked	Checked	Unchecked		Unchecked	Unchecked	Unchecked	Unchecked	Unchecked	Unchecked	Unchecked	Unchecked	Unchecked	Unchecked	Unchecked	Unchecked				Complete	2025-02-11 10:16:03	3 = neutral	4 = agree	4 = agree		Complete	2025-02-11 11:05:44	3 = neutral	3 = neutral	3 = neutral		Complete
321		2025-02-11 10:17:04	Complete	2025-02-11 10:17:38	Checked	Checked	Unchecked	Unchecked	Unchecked	Unchecked	Unchecked	Unchecked	Unchecked	Unchecked	Checked	Unchecked	Unchecked		Unchecked	Unchecked	Unchecked	Checked	Checked	Unchecked	Checked	Unchecked	Unchecked	Unchecked	Unchecked	Unchecked		A few times a week		Complete	2025-02-11 10:17:53	5 = strongly agree	3 = neutral	4 = agree		Complete	2025-02-11 10:18:12	2 = disagree	3 = neutral	2 = disagree		Complete	2025-02-11 10:18:57	2 = disagree	5 = strongly agree
322		2025-02-11 10:34:22	Complete	2025-02-11 10:34:42	Checked	Unchecked	Unchecked	Unchecked	Unchecked	Unchecked	Unchecked	Unchecked	Unchecked	Unchecked	Unchecked	Unchecked	Unchecked		Unchecked	Unchecked	Unchecked	Unchecked	Checked	Unchecked	Checked	Unchecked	Unchecked	Unchecked	Unchecked	Unchecked		A few times a month		Complete	2025-02-11 10:35:53	3 = neutral	4 = agree	4 = agree	It might improve patient care... but I think it will also take time away from other things. I don't see it as a clear win-win just yet since sometimes prompt engineering and editing may be more time consuming (perhaps less mental work, but often the work needs to be done by the clinician)	Complete	2025-02-11 10:36:14	3 = neutral	3 = neutral	2 = disagree		Complete	2025-02-11 10:36:52	4 = agree	4 = agree
325		2025-02-11 10:50:35	Complete	2025-02-11 10:52:24	Unchecked	Unchecked	Unchecked	Unchecked	Unchecked	Unchecked	Unchecked	Unchecked	Unchecked	Unchecked	Unchecked	Checked	Unchecked		Unchecked	Unchecked	Unchecked	Unchecked	Unchecked	Unchecked	Unchecked	Unchecked	Unchecked	Unchecked	Unchecked	Unchecked				Complete	2025-02-11 10:53:09	4 = agree	4 = agree	4 = agree		Complete	2025-02-11 10:53:50	4 = agree	3 = neutral	4 = agree		Complete	2025-02-11 10:56:42	4 = agree	4 = agree
326		2025-02-11 10:56:06	Complete	2025-02-11 10:56:49	Unchecked	Unchecked	Checked	Unchecked	Unchecked	Unchecked	Unchecked	Unchecked	Unchecked	Unchecked	Unchecked	Unchecked	Unchecked		Unchecked	Unchecked	Unchecked	Checked	Unchecked	Unchecked	Unchecked	Unchecked	Unchecked	Unchecked	Unchecked	Unchecked		A few times a month		Complete	2025-02-11 10:57:12	5 = strongly agree	2 = disagree	3 = neutral		Complete	2025-02-11 10:57:28	2 = disagree	2 = disagree	2 = disagree		Complete	2025-02-11 10:58:08	3 = neutral	4 = agree
327		2025-02-11 11:09:19	Complete	2025-02-11 11:10:18	Unchecked	Unchecked	Unchecked	Unchecked	Unchecked	Unchecked	Unchecked	Unchecked	Unchecked	Unchecked	Checked	Unchecked	Unchecked		Unchecked	Unchecked	Unchecked	Checked	Checked	Unchecked	Checked	Checked	Unchecked	Unchecked	Unchecked	Unchecked		Every-day		Complete	2025-02-11 11:10:44	5 = strongly agree	5 = strongly agree	5 = strongly agree		Complete	2025-02-11 11:11:23	5 = strongly agree	5 = strongly agree	3 = neutral		Complete	2025-02-11 11:13:14	4 = agree	5 = strongly agree
328		2025-02-11 11:25:46	Complete	2025-02-11 11:25:56	Unchecked	Unchecked	Unchecked	Unchecked	Unchecked	Unchecked	Unchecked	Unchecked	Unchecked	Unchecked	Unchecked	Checked	Unchecked		Unchecked	Unchecked	Unchecked	Unchecked	Unchecked	Unchecked	Unchecked	Unchecked	Unchecked	Unchecked	Unchecked	Unchecked				Complete	2025-02-11 11:26:12	1 = strongly disagree	1 = strongly disagree	1 = strongly disagree		Complete	2025-02-11 11:26:23	1 = strongly disagree	1 = strongly disagree	1 = strongly disagree		Complete	2025-02-11 11:27:09	1 = strongly disagree	1 = strongly disagree
329		2025-02-11 11:38:06	Complete	2025-02-11 11:38:16	Unchecked	Unchecked	Unchecked	Unchecked	Unchecked	Unchecked	Unchecked	Unchecked	Unchecked	Unchecked	Unchecked	Checked	Unchecked		Unchecked	Unchecked	Unchecked	Unchecked	Unchecked	Unchecked	Unchecked	Unchecked	Unchecked	Unchecked	Unchecked	Unchecked				Complete	2025-02-11 11:38:39	3 = neutral	3 = neutral	3 = neutral		Complete	2025-02-11 11:38:59	2 = disagree	2 = disagree	4 = agree		Complete	2025-02-11 11:39:37	4 = agree	4 = agree
330		2025-02-11 12:35:36	Complete	2025-02-11 12:35:48	Unchecked	Unchecked	Unchecked	Unchecked	Unchecked	Unchecked	Unchecked	Unchecked	Unchecked	Unchecked	Unchecked	Checked	Unchecked		Unchecked	Unchecked	Unchecked	Unchecked	Unchecked	Unchecked	Unchecked	Unchecked	Unchecked	Unchecked	Unchecked	Unchecked				Complete	2025-02-11 12:36:07	5 = strongly agree	5 = strongly agree	5 = strongly agree		Complete	2025-02-11 12:36:30	5 = strongly agree	5 = strongly agree	5 = strongly agree		Complete	2025-02-11 12:37:36	5 = strongly agree	5 = strongly agree
331		2025-02-11 12:36:21	Complete	2025-02-11 12:36:35	Unchecked	Unchecked	Unchecked	Unchecked	Unchecked	Unchecked	Unchecked	Unchecked	Unchecked	Unchecked	Unchecked	Checked	Unchecked		Unchecked	Unchecked	Unchecked	Unchecked	Unchecked	Unchecked	Unchecked	Unchecked	Unchecked	Unchecked	Unchecked	Unchecked				Complete	2025-02-11 12:37:00	4 = agree	2 = disagree	3 = neutral		Complete	2025-02-11 12:37:25	3 = neutral	2 = disagree	2 = disagree		Complete	2025-02-11 12:38:10	3 = neutral	5 = strongly agree
332		2025-02-11 12:53:29	Complete	2025-02-11 12:54:10	Checked	Checked	Unchecked	Unchecked	Unchecked	Unchecked	Unchecked	Unchecked	Unchecked	Unchecked	Unchecked	Unchecked	Unchecked		Unchecked	Unchecked	Unchecked	Unchecked	Checked	Checked	Checked	Unchecked	Unchecked	Checked	Unchecked	Unchecked		A few times a month		Complete	2025-02-11 12:55:08	5 = strongly agree	4 = agree	5 = strongly agree		Complete	2025-02-11 12:55:49	4 = agree	3 = neutral	4 = agree		Complete	2025-02-11 13:01:15	4 = agree	2 = disagree
333		2025-02-11 12:53:30	Complete	2025-02-11 12:54:04	Unchecked	Checked	Unchecked	Unchecked	Unchecked	Unchecked	Unchecked	Unchecked	Unchecked	Unchecked	Unchecked	Unchecked	Unchecked		Checked	Unchecked	Unchecked	Unchecked	Unchecked	Unchecked	Unchecked	Unchecked	Unchecked	Unchecked	Unchecked	Unchecked		Less than once a month		Complete	2025-02-11 12:54:21	1 = strongly disagree	1 = strongly disagree	2 = disagree		Complete	2025-02-11 12:54:39	2 = disagree	2 = disagree	2 = disagree		Complete	2025-02-11 12:55:13	2 = disagree	4 = agree
334		2025-02-11 12:54:10	Complete	2025-02-11 12:54:30	Unchecked	Unchecked	Unchecked	Unchecked	Unchecked	Unchecked	Unchecked	Unchecked	Unchecked	Unchecked	Unchecked	Checked	Unchecked		Unchecked	Unchecked	Unchecked	Unchecked	Unchecked	Unchecked	Unchecked	Unchecked	Unchecked	Unchecked	Unchecked	Unchecked				Complete	2025-02-11 12:55:07	4 = agree	4 = agree	4 = agree		Complete	2025-02-11 12:55:28	4 = agree	4 = agree	4 = agree		Complete	2025-02-11 13:01:45	4 = agree	5 = strongly agree
335		2025-02-11 12:54:59	Complete	2025-02-11 12:57:03	Unchecked	Checked	Checked	Unchecked	Unchecked	Unchecked	Unchecked	Unchecked	Unchecked	Unchecked	Checked	Unchecked	Unchecked		Unchecked	Unchecked	Unchecked	Checked	Unchecked	Unchecked	Checked	Checked	Unchecked	Unchecked	Unchecked	Unchecked		Less than once a month		Complete	2025-02-11 12:57:26	4 = agree	4 = agree	4 = agree		Complete	2025-02-11 12:57:59	4 = agree	4 = agree	3 = neutral		Complete	2025-02-11 12:59:30	3 = neutral	4 = agree
336		2025-02-11 13:03:41	Complete	2025-02-11 13:04:17	Unchecked	Checked	Checked	Checked	Unchecked	Unchecked	Unchecked	Unchecked	Unchecked	Unchecked	Unchecked	Unchecked	Unchecked		Checked	Unchecked	Unchecked	Unchecked	Unchecked	Unchecked	Checked	Unchecked	Checked	Checked	Unchecked	Unchecked		Every-day		Complete	2025-02-11 13:04:36	5 = strongly agree	5 = strongly agree	5 = strongly agree		Complete	2025-02-11 13:05:22	5 = strongly agree	5 = strongly agree	5 = strongly agree		Complete	2025-02-11 13:33:24	5 = strongly agree	5 = strongly agree
337		2025-02-11 13:25:01	Complete	2025-02-11 13:25:26	Unchecked	Checked	Unchecked	Unchecked	Unchecked	Unchecked	Unchecked	Unchecked	Unchecked	Unchecked	Unchecked	Unchecked	Unchecked		Unchecked	Unchecked	Unchecked	Unchecked	Unchecked	Unchecked	Unchecked	Unchecked	Unchecked	Checked	Unchecked	Unchecked		Less than once a month		Complete	2025-02-11 13:25:46	3 = neutral	2 = disagree	5 = strongly agree		Complete	2025-02-11 13:26:08	1 = strongly disagree	1 = strongly disagree	1 = strongly disagree		Complete	2025-02-11 13:26:47	3 = neutral	5 = strongly agree
338		2025-02-11 13:36:35	Complete	2025-02-11 13:37:12	Unchecked	Checked	Unchecked	Unchecked	Unchecked	Unchecked	Unchecked	Unchecked	Unchecked	Unchecked	Checked	Unchecked	Unchecked		Unchecked	Unchecked	Unchecked	Unchecked	Unchecked	Unchecked	Checked	Unchecked	Unchecked	Unchecked	Unchecked	Unchecked		Every-day		Complete	2025-02-11 13:37:28	5 = strongly agree	5 = strongly agree	5 = strongly agree		Complete	2025-02-11 13:37:54	1 = strongly disagree	3 = neutral	1 = strongly disagree		Complete	2025-02-11 13:38:40	1 = strongly disagree	1 = strongly disagree
339		2025-02-11 13:37:17	Complete	2025-02-11 13:39:49	Unchecked	Checked	Unchecked	Unchecked	Unchecked	Unchecked	Unchecked	Unchecked	Unchecked	Checked	Unchecked	Unchecked	Checked	Open evidence	Checked	Unchecked	Unchecked	Unchecked	Unchecked	Unchecked	Checked	Unchecked	Unchecked	Checked	Unchecked	Unchecked		A few times a month		Complete	2025-02-11 13:40:10	3 = neutral	3 = neutral	4 = agree		Complete	2025-02-11 13:40:33	3 = neutral	3 = neutral	3 = neutral		Complete	2025-02-11 13:41:16	3 = neutral	4 = agree
340		2025-02-11 13:44:39	Complete	2025-02-11 13:44:47	Unchecked	Unchecked	Unchecked	Unchecked	Unchecked	Unchecked	Unchecked	Unchecked	Unchecked	Unchecked	Unchecked	Unchecked	Unchecked		Unchecked	Unchecked	Unchecked	Unchecked	Unchecked	Unchecked	Unchecked	Unchecked	Unchecked	Unchecked	Unchecked	Unchecked				Complete						Incomplete						Incomplete
342		2025-02-11 14:42:35	Complete	2025-02-11 14:44:03	Checked	Checked	Unchecked	Checked	Unchecked	Unchecked	Unchecked	Unchecked	Unchecked	Unchecked	Unchecked	Unchecked	Unchecked		Unchecked	Unchecked	Unchecked	Unchecked	Unchecked	Unchecked	Unchecked	Unchecked	Unchecked	Unchecked	Unchecked	Checked	do not use much for work	A few times a week		Complete	2025-02-11 14:44:29	4 = agree	2 = disagree	5 = strongly agree		Complete	2025-02-11 14:44:53	3 = neutral	2 = disagree	4 = agree		Complete	2025-02-11 14:45:43	4 = agree	4 = agree
343		2025-02-11 14:47:53	Complete	2025-02-11 14:48:12	Unchecked	Checked	Unchecked	Unchecked	Unchecked	Unchecked	Unchecked	Unchecked	Unchecked	Unchecked	Unchecked	Unchecked	Unchecked		Unchecked	Unchecked	Unchecked	Unchecked	Unchecked	Checked	Checked	Unchecked	Unchecked	Unchecked	Unchecked	Unchecked		Less than once a month		Complete	2025-02-11 14:48:32				I am unfamliiar with its use in this space	Complete	2025-02-11 14:49:00				I am unfamiliar with the use of AI in these spaces	Complete	2025-02-11 14:49:17
344		2025-02-11 15:32:07	Complete	2025-02-11 15:32:42	Checked	Unchecked	Unchecked	Unchecked	Unchecked	Unchecked	Unchecked	Unchecked	Unchecked	Unchecked	Unchecked	Unchecked	Unchecked		Checked	Unchecked	Unchecked	Unchecked	Unchecked	Unchecked	Checked	Unchecked	Unchecked	Checked	Unchecked	Unchecked		Less than once a month		Complete	2025-02-11 15:32:58	4 = agree	3 = neutral	4 = agree		Complete	2025-02-11 15:33:16	4 = agree	4 = agree	4 = agree		Complete	2025-02-11 15:33:51	4 = agree	2 = disagree
345		2025-02-11 15:34:57	Complete	2025-02-11 15:35:24	Unchecked	Unchecked	Unchecked	Checked	Unchecked	Unchecked	Unchecked	Unchecked	Unchecked	Unchecked	Unchecked	Unchecked	Unchecked		Unchecked	Unchecked	Unchecked	Unchecked	Unchecked	Unchecked	Unchecked	Unchecked	Unchecked	Unchecked	Unchecked	Checked	Making images for presentations	Less than once a month		Complete	2025-02-11 15:35:36	1 = strongly disagree	1 = strongly disagree	1 = strongly disagree		Complete	2025-02-11 15:36:05	4 = agree	2 = disagree	4 = agree		Complete	2025-02-11 15:37:01	4 = agree	5 = strongly agree
346		2025-02-11 17:07:57	Complete	2025-02-11 17:08:33	Checked	Checked	Unchecked	Unchecked	Unchecked	Unchecked	Unchecked	Unchecked	Unchecked	Unchecked	Unchecked	Unchecked	Unchecked		Checked	Checked	Checked	Checked	Unchecked	Checked	Checked	Unchecked	Unchecked	Checked	Unchecked	Unchecked		Every-day		Complete	2025-02-11 17:10:15	5 = strongly agree	5 = strongly agree	5 = strongly agree	If we could use AI to summarize patient chart and check prior history, it will take 1/10 of the time that we could then spend in creating a better relationship with the patients, Lear more about their conditions and read more about possible therapies and solutions	Complete	2025-02-11 17:12:04	5 = strongly agree	5 = strongly agree	5 = strongly agree		Complete	2025-02-11 17:13:39	1 = strongly disagree	5 = strongly agree
347		2025-02-11 18:55:34	Complete	2025-02-11 18:56:13	Unchecked	Unchecked	Unchecked	Unchecked	Unchecked	Unchecked	Unchecked	Unchecked	Unchecked	Unchecked	Checked	Unchecked	Unchecked		Unchecked	Unchecked	Unchecked	Checked	Unchecked	Unchecked	Unchecked	Unchecked	Unchecked	Unchecked	Unchecked	Unchecked		Every-day		Complete	2025-02-11 18:56:34	4 = agree	5 = strongly agree	4 = agree		Complete	2025-02-11 18:57:06	4 = agree	5 = strongly agree	4 = agree		Complete	2025-02-11 18:58:07	3 = neutral	4 = agree
348		2025-02-11 19:18:54	Complete	2025-02-11 19:19:04	Unchecked	Unchecked	Unchecked	Unchecked	Unchecked	Unchecked	Unchecked	Unchecked	Unchecked	Unchecked	Unchecked	Checked	Unchecked		Unchecked	Unchecked	Unchecked	Unchecked	Unchecked	Unchecked	Unchecked	Unchecked	Unchecked	Unchecked	Unchecked	Unchecked				Complete	2025-02-11 19:20:40	2 = disagree	2 = disagree	3 = neutral		Complete	2025-02-11 19:21:25	2 = disagree	2 = disagree	2 = disagree		Complete	2025-02-11 19:22:20	2 = disagree	4 = agree
349		2025-02-11 21:04:49	Complete	2025-02-11 21:05:15	Unchecked	Unchecked	Unchecked	Unchecked	Unchecked	Unchecked	Unchecked	Unchecked	Unchecked	Unchecked	Unchecked	Checked	Unchecked		Unchecked	Unchecked	Unchecked	Unchecked	Unchecked	Unchecked	Unchecked	Unchecked	Unchecked	Unchecked	Unchecked	Unchecked				Complete	2025-02-11 21:06:20	4 = agree	1 = strongly disagree	4 = agree	Only if AI can write my notes while I care for patients	Complete	2025-02-11 21:06:52	1 = strongly disagree	3 = neutral	3 = neutral		Complete	2025-02-11 21:07:58	1 = strongly disagree	5 = strongly agree
350		2025-02-11 21:48:07	Complete	2025-02-11 21:48:25	Unchecked	Unchecked	Unchecked	Unchecked	Unchecked	Unchecked	Unchecked	Checked	Unchecked	Unchecked	Unchecked	Unchecked	Unchecked		Unchecked	Unchecked	Unchecked	Checked	Unchecked	Unchecked	Unchecked	Unchecked	Unchecked	Unchecked	Unchecked	Unchecked		A few times a week		Complete	2025-02-11 21:49:24	3 = neutral	1 = strongly disagree	2 = disagree	the documentation is not great. It requires a whole lot of heavy editing, or a relaxation of high standards	Complete	2025-02-11 21:50:15	1 = strongly disagree	1 = strongly disagree	1 = strongly disagree	Generative AI is riddled with errors. Patients find these errors and blame the physician. This erodes the patient-physician relationship	Complete	2025-02-11 21:51:03	2 = disagree	3 = neutral
351		2025-02-12 07:50:42	Complete	2025-02-12 07:51:15	Unchecked	Unchecked	Unchecked	Unchecked	Unchecked	Unchecked	Unchecked	Unchecked	Unchecked	Unchecked	Checked	Unchecked	Unchecked		Unchecked	Unchecked	Unchecked	Checked	Unchecked	Unchecked	Unchecked	Unchecked	Unchecked	Unchecked	Unchecked	Unchecked		Less than once a month		Complete	2025-02-12 07:51:31	5 = strongly agree	3 = neutral	5 = strongly agree		Complete	2025-02-12 07:52:02	3 = neutral	3 = neutral	3 = neutral		Complete	2025-02-12 07:52:43	5 = strongly agree	2 = disagree
352		2025-02-12 07:53:54	Complete	2025-02-12 07:54:06	Unchecked	Unchecked	Unchecked	Unchecked	Unchecked	Unchecked	Unchecked	Unchecked	Unchecked	Unchecked	Unchecked	Checked	Unchecked		Unchecked	Unchecked	Unchecked	Unchecked	Unchecked	Unchecked	Unchecked	Unchecked	Unchecked	Unchecked	Unchecked	Unchecked				Complete	2025-02-12 07:54:55	3 = neutral	3 = neutral	2 = disagree		Complete	2025-02-12 07:56:07	2 = disagree	2 = disagree	2 = disagree		Complete	2025-02-12 07:57:34	3 = neutral	5 = strongly agree
353		2025-02-12 09:08:51	Complete	2025-02-12 09:08:57	Unchecked	Unchecked	Unchecked	Unchecked	Unchecked	Unchecked	Unchecked	Unchecked	Unchecked	Unchecked	Unchecked	Checked	Unchecked		Unchecked	Unchecked	Unchecked	Unchecked	Unchecked	Unchecked	Unchecked	Unchecked	Unchecked	Unchecked	Unchecked	Unchecked				Complete	2025-02-12 09:19:11	3 = neutral	2 = disagree	1 = strongly disagree	While AI can reduce the time required for documentation, I am concerned that reliance on AI will reduce physicians' critical thinking about patients. The process of taking a history and then committing it into the medical record requires synthesis that likely affords more sophisticated understanding of the patient's presentation. We are already experiencing deterioration in trainees' fund of know…	Complete	2025-02-12 09:23:36	1 = strongly disagree	1 = strongly disagree	1 = strongly disagree	We should not cede our expertise to AI. Appealing to AI as more authoritative than a knowledgeable human will lead to further erosion of physicians' skills and knowledge. Already a sizeable fraction of the general public thinks Google is better than a doctor, leading to so much self-diagnosis and money wasted on patient-demanded labs and consultation. Holding up AI as some kind of authority will …	Complete	2025-02-12 09:26:14	2 = disagree	5 = strongly agree
354		2025-02-12 09:18:08	Complete	2025-02-12 09:19:47	Checked	Unchecked	Unchecked	Unchecked	Unchecked	Unchecked	Unchecked	Unchecked	Unchecked	Unchecked	Unchecked	Unchecked	Unchecked		Unchecked	Unchecked	Unchecked	Unchecked	Checked	Unchecked	Unchecked	Unchecked	Unchecked	Unchecked	Unchecked	Unchecked		A few times a month		Complete	2025-02-12 09:20:05	5 = strongly agree	5 = strongly agree	5 = strongly agree		Complete	2025-02-12 09:20:30	5 = strongly agree	5 = strongly agree	5 = strongly agree		Complete	2025-02-12 09:26:26	5 = strongly agree	5 = strongly agree
355		2025-02-12 09:49:40	Complete	2025-02-12 09:49:48	Unchecked	Unchecked	Unchecked	Unchecked	Unchecked	Unchecked	Unchecked	Unchecked	Unchecked	Unchecked	Unchecked	Checked	Unchecked		Unchecked	Unchecked	Unchecked	Unchecked	Unchecked	Unchecked	Unchecked	Unchecked	Unchecked	Unchecked	Unchecked	Unchecked				Complete	2025-02-12 09:50:04	4 = agree	4 = agree	4 = agree		Complete	2025-02-12 09:50:23	3 = neutral	3 = neutral	3 = neutral		Complete	2025-02-12 09:50:51	3 = neutral	4 = agree
356		2025-02-12 10:12:42	Complete	2025-02-12 10:13:07	Unchecked	Checked	Unchecked	Unchecked	Unchecked	Unchecked	Unchecked	Unchecked	Unchecked	Unchecked	Unchecked	Unchecked	Unchecked		Unchecked	Unchecked	Unchecked	Unchecked	Unchecked	Unchecked	Checked	Unchecked	Unchecked	Unchecked	Unchecked	Unchecked		Less than once a month		Complete	2025-02-12 10:13:26	5 = strongly agree	3 = neutral	5 = strongly agree		Complete	2025-02-12 10:13:54	3 = neutral	4 = agree	3 = neutral		Complete	2025-02-12 10:14:43	3 = neutral	4 = agree
357		2025-02-12 11:02:41	Complete	2025-02-12 11:02:51	Unchecked	Unchecked	Unchecked	Unchecked	Unchecked	Unchecked	Unchecked	Unchecked	Unchecked	Unchecked	Unchecked	Checked	Unchecked		Unchecked	Unchecked	Unchecked	Unchecked	Unchecked	Unchecked	Unchecked	Unchecked	Unchecked	Unchecked	Unchecked	Unchecked				Complete	2025-02-12 11:03:04	5 = strongly agree	5 = strongly agree	5 = strongly agree		Complete	2025-02-12 11:04:17	5 = strongly agree	5 = strongly agree	5 = strongly agree		Complete	2025-02-12 11:14:55	3 = neutral	4 = agree
358		2025-02-12 11:40:01	Complete	2025-02-12 11:40:44	Checked	Unchecked	Unchecked	Unchecked	Checked	Unchecked	Unchecked	Unchecked	Unchecked	Unchecked	Unchecked	Unchecked	Unchecked		Unchecked	Unchecked	Unchecked	Unchecked	Unchecked	Unchecked	Unchecked	Unchecked	Unchecked	Checked	Unchecked	Unchecked		A few times a month		Complete	2025-02-12 11:41:52	2 = disagree	2 = disagree	4 = agree	I look at AI as a tool to help the education of both the physician and patient. I don't view it as a time saver.	Complete	2025-02-12 11:42:24	3 = neutral	3 = neutral	4 = agree		Complete	2025-02-12 11:43:16	4 = agree	4 = agree
359		2025-02-12 13:56:55	Complete	2025-02-12 13:57:04	Unchecked	Unchecked	Unchecked	Unchecked	Unchecked	Unchecked	Unchecked	Unchecked	Unchecked	Unchecked	Unchecked	Checked	Unchecked		Unchecked	Unchecked	Unchecked	Unchecked	Unchecked	Unchecked	Unchecked	Unchecked	Unchecked	Unchecked	Unchecked	Unchecked				Complete	2025-02-12 13:57:25	3 = neutral	2 = disagree	3 = neutral		Complete	2025-02-12 13:57:50	3 = neutral	2 = disagree	2 = disagree		Complete	2025-02-12 13:58:43	3 = neutral	4 = agree
360		2025-02-12 19:12:22	Complete	2025-02-12 19:13:03	Checked	Unchecked	Unchecked	Unchecked	Unchecked	Unchecked	Unchecked	Unchecked	Unchecked	Unchecked	Unchecked	Unchecked	Checked	Open evidence	Checked	Unchecked	Checked	Unchecked	Unchecked	Unchecked	Checked	Checked	Unchecked	Checked	Unchecked	Unchecked		Almost every day		Complete	2025-02-12 19:13:26	5 = strongly agree	4 = agree	5 = strongly agree		Complete	2025-02-12 19:14:12	5 = strongly agree	4 = agree	3 = neutral		Complete
361		2025-02-13 08:28:10	Complete	2025-02-13 08:28:41	Checked	Unchecked	Checked	Unchecked	Unchecked	Unchecked	Unchecked	Unchecked	Unchecked	Unchecked	Checked	Unchecked	Unchecked		Unchecked	Checked	Unchecked	Checked	Unchecked	Unchecked	Checked	Unchecked	Unchecked	Unchecked	Unchecked	Unchecked		A few times a week		Complete	2025-02-13 08:28:56	4 = agree	2 = disagree	4 = agree		Complete	2025-02-13 08:29:29	3 = neutral	4 = agree	4 = agree		Complete	2025-02-13 08:30:14	2 = disagree	5 = strongly agree
362		2025-02-13 09:13:11	Complete	2025-02-13 09:13:21	Unchecked	Unchecked	Unchecked	Unchecked	Unchecked	Unchecked	Unchecked	Unchecked	Unchecked	Unchecked	Unchecked	Checked	Unchecked		Unchecked	Unchecked	Unchecked	Unchecked	Unchecked	Unchecked	Unchecked	Unchecked	Unchecked	Unchecked	Unchecked	Unchecked				Complete	2025-02-13 09:13:45	4 = agree	3 = neutral	3 = neutral		Complete	2025-02-13 09:14:08	3 = neutral	3 = neutral	3 = neutral		Complete	2025-02-13 09:16:54	3 = neutral	4 = agree
363		2025-02-13 10:24:11	Complete	2025-02-13 10:24:52	Checked	Checked	Unchecked	Unchecked	Unchecked	Unchecked	Unchecked	Unchecked	Unchecked	Unchecked	Unchecked	Unchecked	Checked	OpenEvidence	Checked	Unchecked	Unchecked	Unchecked	Unchecked	Unchecked	Checked	Unchecked	Unchecked	Checked	Unchecked	Unchecked		A few times a week		Complete	2025-02-13 10:25:05	1 = strongly disagree	1 = strongly disagree	4 = agree		Complete	2025-02-13 10:25:22	2 = disagree	2 = disagree	2 = disagree		Complete	2025-02-13 10:26:05	2 = disagree	4 = agree
364		2025-02-13 10:42:02	Complete	2025-02-13 10:42:28	Unchecked	Unchecked	Unchecked	Unchecked	Unchecked	Unchecked	Unchecked	Unchecked	Unchecked	Unchecked	Unchecked	Checked	Unchecked		Unchecked	Unchecked	Unchecked	Unchecked	Unchecked	Unchecked	Unchecked	Unchecked	Unchecked	Unchecked	Unchecked	Unchecked				Complete	2025-02-13 10:42:45	1 = strongly disagree	1 = strongly disagree	1 = strongly disagree		Complete	2025-02-13 10:42:57	1 = strongly disagree	1 = strongly disagree	1 = strongly disagree		Complete	2025-02-13 10:43:55	3 = neutral	4 = agree
365		2025-02-15 07:35:44	Complete	2025-02-15 07:36:16	Unchecked	Checked	Unchecked	Unchecked	Unchecked	Unchecked	Unchecked	Unchecked	Unchecked	Unchecked	Checked	Unchecked	Unchecked		Unchecked	Unchecked	Unchecked	Checked	Checked	Unchecked	Checked	Unchecked	Unchecked	Unchecked	Unchecked	Unchecked		Almost every day		Complete	2025-02-15 07:36:32	4 = agree	2 = disagree	3 = neutral		Complete						Incomplete
366		2025-02-18 10:32:17	Complete	2025-02-18 10:33:01	Unchecked	Checked	Unchecked	Unchecked	Unchecked	Unchecked	Unchecked	Unchecked	Unchecked	Unchecked	Unchecked	Unchecked	Unchecked		Unchecked	Unchecked	Unchecked	Unchecked	Unchecked	Unchecked	Unchecked	Unchecked	Unchecked	Unchecked	Unchecked	Checked	to help with a sentence for an essay	Less than once a month		Complete	2025-02-18 10:33:18	4 = agree	2 = disagree	4 = agree		Complete	2025-02-18 10:33:43	3 = neutral	3 = neutral	3 = neutral		Complete	2025-02-18 10:34:26	2 = disagree	4 = agree
367		2025-02-18 11:10:08	Complete	2025-02-18 11:12:40	Unchecked	Checked	Unchecked	Unchecked	Unchecked	Unchecked	Unchecked	Unchecked	Unchecked	Unchecked	Unchecked	Unchecked	Unchecked		Unchecked	Unchecked	Unchecked	Unchecked	Unchecked	Unchecked	Unchecked	Unchecked	Unchecked	Unchecked	Unchecked	Checked	We are conducting interviews with several of the older pediatric urologists to gather their views on how they began their careers in pediatric urology and the difficulties and facilitators they encountered as they did so. The interviews are transcribed and I use Chat GPT to summarize their interview.	A few times a month		Complete	2025-02-18 11:13:05	4 = agree	3 = neutral	5 = strongly agree		Complete	2025-02-18 11:14:14	3 = neutral	3 = neutral	3 = neutral	At this stage of AI development I am not sure these effects will apply	Complete	2025-02-18 11:15:14	3 = neutral	4 = agree
Complete?	Survey Identifier	Survey Timestamp	Complete?	Survey Timestamp	What kind of generative artificial intelligence (AI) tools do you use? (choice=ChatGPT3.5)	What kind of generative artificial intelligence (AI) tools do you use? (choice=ChatGPT4)	What kind of generative artificial intelligence (AI) tools do you use? (choice=Copilot)	What kind of generative artificial intelligence (AI) tools do you use? (choice=Gemini)	What kind of generative artificial intelligence (AI) tools do you use? (choice=BING AI)	What kind of generative artificial intelligence (AI) tools do you use? (choice=BIOGPT)	What kind of generative artificial intelligence (AI) tools do you use? (choice=Jasper)	What kind of generative artificial intelligence (AI) tools do you use? (choice=Abridges Galen)	What kind of generative artificial intelligence (AI) tools do you use? (choice=Cloud)	What kind of generative artificial intelligence (AI) tools do you use? (choice=Perplexity)	What kind of generative artificial intelligence (AI) tools do you use? (choice=Nuance DAX)	What kind of generative artificial intelligence (AI) tools do you use? (choice=None)	What kind of generative artificial intelligence (AI) tools do you use? (choice=Others)	If 'Others,' please specify:	For what purpose do you use them? (choice=Diagnostic assistance)	For what purpose do you use them? (choice=Patient management)	For what purpose do you use them? (choice=Treatment planning)	For what purpose do you use them? (choice=Clinical documentation)	For what purpose do you use them? (choice=Patient education)	For what purpose do you use them? (choice=Summarizing patient data from electronic health records)	For what purpose do you use them? (choice=Writing letters/emails)	For what purpose do you use them? (choice=Enhancing communication with patients)	For what purpose do you use them? (choice=Mental health support)	For what purpose do you use them? (choice=Continued education)	For what purpose do you use them? (choice=Managing calendars)	For what purpose do you use them? (choice=Others)	If 'Others,' please specify:	How often do you use generative AI tools in your regular work?	If 'Other,' please specify:	Complete?	Survey Timestamp	Generative AI will be a useful tool to increase the time physicians have for patient interaction.	Generative AI technologies will be a useful tool to support empathetic care.	In general, generative AI technologies will improve patient care.	Additional comments:	Complete?	Survey Timestamp	Physicians' use of generative AI technologies will positively affect patients' trust in their clinical decisions.	Physicians' use of generative AI technologies will enhance the development of a strong patient-physician relationship.	The placebo effect refers to a beneficial health outcome caused by a patient's positive treatment expectations. Physicians' use of Generative AI technologies can augment the placebo effect, by increasing patient confidence in their treatment.	Additional comments:	Complete?	Survey Timestamp	AI technologies in clinical settings (eg., generative AI chatbots) can aid patients in selecting treatments.	AI technologies in clinical settings (eg., generative AI chatbots) should only serve as support aids to physicians rather than directly interacting with patients.
					71	123	37	28	9	1	4	6	13	14	38	111	20		41	12	14	65	39	13	116	29	1	45	3	46		18				13	29	10				18	18	19				10	6
					248	196	282	291	310	318	315	313	306	305	281	208	299		278	307	305	254	280	306	203	290	318	274	316	273		51				20	70	15				66	68	70				45	33
					319	319	319	319	319	319	319	319	319	319	319	319	319	*Note: cells in this column corresponding to previous green highlighted cells have been FULLY removed due to responses being included as listed categories	319	319	319	319	319	319	319	319	319	319	319	319	*Note: cells in this column corresponding to previous green highlighted cells have been fully or partially removed from collected responses due to responses being included as listed categories	54				66	102	89				129	126	128				90	35
																		*Note: cells in this column corresponding to previous green highlighted cells have been PARTIALLY removed due to responses being included as listed categories													*Note: cells highlighted purple were originally checked and have been unchecked due to participants only listing reasons that were included as previous categories	49				129	58	115				48	50	54				104	118
					0.222571	0.38558	0.115987	0.0877743	0.0282132	0.0031348	0.0125392	0.0188088	0.0407524	0.0438871	0.119122	0.347962	0.0626959		0.128527	0.0376176	0.0438871	0.203762	0.122257	0.0407524	0.363636	0.0909091	0.0031348	0.141066	0.00940439	0.144201		17				61	30	61				20	19	10				14	70
					0.777429	0.61442	0.884013	0.912226	0.971787	0.996865	0.987461	0.981191	0.959248	0.956113	0.880878	0.652038	0.937304		0.871473	0.962382	0.956113	0.796238	0.877743	0.959248	0.636364	0.909091	0.996865	0.858934	0.990596	0.855799		10				30	30	29				38	38	38				56	57
					1	1	1	1	1	3	1	1	1	1	1	1	1		1	1	1	1	1	1	1	1	1	1	1	1		119				319	319	319				319	319	319				319	319
						*Note: cells highlighted green signify the participant put this option down as a free-response to the "Other" response category instead of checking the relevant category.							*Note: cells highlighted green signify the participant put this option down as a free-response to the "Other" response category instead of checking the relevant category.										*Note: cells highlighted orange signify the participant responded that they use the category, while also listing the category as a free-response option		*Note: cells highlighted orange signify the participant responded that they use the category, while also listing the category as a free-response option							318
						*Note: cells highlighted orange signify the participant responded that they use the category, while also listing the category as a free-response option							*Note: cells highlighted orange signify the participant responded that they use "Cloud," although this question had a typo for "Claude."	*Note: cells highlighted green signify the participant put this option down as a free-response to the "Other" response category instead of checking the relevant category.						*Note: cells highlighted orange signify the participant responded that they use the category, while also listing the category as a free-response option																0.0407524	0.0909091	0.031348				0.0564263	0.0564263	0.0595611				0.031348	0.0188088
																	*Note: cells highlighted blue were originally checked and have stayed checked															0.0564263				0.0626959	0.219436	0.0470219				0.206897	0.213166	0.219436				0.141066	0.103448
																	*Note: cells highlighted purple were originally checked and have been unchecked due to participants only listing AI programs that were included as previous categories															0.159875				0.206897	0.319749	0.278997				0.404389	0.394984	0.401254				0.282132	0.109718
																																0.169279				0.404389	0.181818	0.360502				0.15047	0.15674	0.169279				0.326019	0.369906
															Uses Generative AI	Man	Woman	Unkown	Transgender woman													0.153605				0.191223	0.0940439	0.191223				0.0626959	0.0595611	0.031348				0.0438871	0.219436
															Yes	84	89	34	1		208											0.0532915				0.0940439	0.0940439	0.0909091				0.119122	0.119122	0.119122				0.175549	0.178683
															No	25	52	34	0		111											0.031348				1	1	1				1	1	1				1	1
																																0.373041
															Average Age for "Yes"	45.4737	22.8873															0.996865
															Average Age for "No"	49.942	25.9916
																				breakdown of "not listed above"
																				1 transgender woman
																				2 N/A
																															18
																															51
																															54
																															49
																															17
																															10
[truncated: 17 more columns]

## Sheet: Supp_table1
	Supplemental Table 1. Classification of free responses to statements regarding physicians' perceptions of AI (N=49)
	Potential benefits and optimism (N=13)	Potential usefulness, but not yet reliable (N=12)	Uncertainty and lack of experience (N=11)	Overall negative concerns and distrust in data quality (N=8)	Specific concerns with empathy (N=3)	Neutral opinion (N=2)
	I agree with all of these, but it will depend on the context, who is using the generative AI technologies (ie physicians vs patients/families) and in what setting. I think generally it can be a powerful tool, but needs to be very thoughtful in how issues are approached. Less time doing silly documentation things is where this can be most useful, as this will ideally allow us more time with patien…	ambient listening and creation of clinical documentation will be helpful, but to date not good enough to replace MD notes.	I don't know	Given AI's propensity to generate phantom data and citations, it is likely to impart more work on the part of the provider upfront. Ultimately it is the provider's responsibility to ensure accuracy of documentation and communication. Therefore, additional effort for oversight is required. Whether AI's implementation improves patient care and is considered useful will been seen in time.	Empathy for patients derives from a physician's unique worldview (e.g. humanism, religious perspectives that define the sacred nature of individual human beings, etc. ) and his/her life experiences. So AI tools have nothing to do with empathy. AI sounds enticing as a means of freeing up more time to allow a provider to display empathy, but over the decades I have been in practice, I am wary of pr…	This is overall not new and didn't save any time when rolled out previously.
	I've already felt all of these being true with the use of DAX CoPilot	If done right. Otherwise, it could just be a tool that leadership uses to increase patient throughput rather than increase patient facing time and quality of care.	Interested in learning more about how to use it as I am mostly using it to generate form letters and summarize text from articles.	The quality of the information and decision making from the LLMs are very unreliable	The current generation of generative AI seems insufficiently powered to discern important differences. As such it is unlikely to be very helpful in patient care, unhelpful in patient interactions and definitely unable to provide empathic care. It is possible that it will help patients virtually navigate scheduling or keep notes but I have little hope for more from the current technology.	The information I receive from AI is not different than Pubmed
	I see generative AI as mainly reducing the time needed for clinical documentation. Given that this documentation is often spilling past designated "work time" into "personal time," I see the impact as reducing provider burnout (which will indirectly improve patient care) rather than increasing face-to-face time with patients. If generative AI is SO efficient that it dramatically reduces time need…	I think they have potential to improve care, but in general EMR has made it take longer, with less focus on the patient and therefor less empathetic in a clinic environment when physicians look at the computer instead of the patient. These experiences make me less enthusiastic about AI than I might have been.	Not sure of the impact of generative AI on clinical care.	I just don't see how this will help me. I would have to double check everything that AI writes. I can just write things better myself.	I think there is a real risk of error at this stage, which can harm patients I also think the ethical ramifications should be considered carefully - for example, if patients think that "we" as humans are responding to them, and it's actually mainly AI In addition, empathetic interaction is something we as physicians should be trying to practice all the time. If AI can help reduce administrative t…
	I think generative AI should be integrated in EHR for better documentation and clarity in writing while being double-checked by the physician. This can reduce the bulk of inefficiencies in documentation.	Need adequate time/ training/resources to implement and need to include physicians in the decision making	Hard to say how it will impact care as it is not currently integrated into my practice. It could be a huge resource if it could be used to generate notes but may also require review to avoid mistakes	I am worried that once again things that are supposed to save us time will increase time spent fixing/editing etc. I miss written charts as we were succinct and everything was pertinent, I don't miss trying to decipher others handwriting but it was much more manageable
	Clinical documentation is a task that takes a lot of the physician's time. Having AI help us reduce this time will allow us to spend more time looking and interacting with our patients instead of writing while we are interacting with them.	Decrease documentation time after clinic, yes, not sure about the other statements though	No opinion or knowledge of any of this.	It needs to be much better so we aren't spending so much time changing the summary.
	Generative AI will reduce time spent by physicians on time-consuming tasks allowing more time to talk more empathetically to patients. It will help surface information hidden in clinical records, and help see patterns of disease that are beyond the capability of humans. This will allow improvements in patient care.	I've only used chatgpt to try to assist in writing patient instructions for discharge or discharge summary templates. These have not been very helpful when I've used it. If AI were to learn more clinical information, might be more helpful. Currently, results are too general to be helpful for patient instructions	It will require time to implement, which I am having trouble dedicating to make my patient care better.	I think we've added lots of new technologies to patient care and providers are still overworked/wish they could spend more time with patients. So given that precedent it's hard to imagine this will be the silver bullet.
	I think AI has the potential to collect 'data' that we can then use to DISCUSS and have time with patients, where right now it seems that the exact opposite occurs.	Will be better once ambient AI can pend orders as we are conversing with patients in the room.	I honestly have no idea - I suspect there will be some benefits and some harms.	the documentation is not great. It requires a whole lot of heavy editing, or a relaxation of high standards
	mostly look forward to streamlining documentation	I think GenAI will improve patient care, but I think it will take (a lot) longer than most people think. My guess is that the consumer-driven benefits will be realized first (e.g. patients using GenAI to learn about their condition) and the clinician/hospital-driven uses will be harder.	I don't know how to think about this, yet.	While AI can reduce the time required for documentation, I am concerned that reliance on AI will reduce physicians' critical thinking about patients. The process of taking a history and then committing it into the medical record requires synthesis that likely affords more sophisticated understanding of the patient's presentation. We are already experiencing deterioration in trainees' fund of know…
	Generative AI will help with management of information and as an adjunct to diagnosis and treatment.	AI has the greatest promise for either routinized/repeatable tasks (like documentation, writing letters), or even complex tasks with large training sets and "right answers" (like image reading, pathology, suggesting diagnoses). There still needs to be caution: AI - at least currently - will still make things up, or misrepresent what was said in a visit, or omit key details, or not organize them t…	I really don't know - have no experience yet
	I'm really loving my experiences to date with generative AI technologies. Very exciting stuff!	AI is a tool if we train it well it could work well for us for now it still needs provider editing but I'm sure it will improve!	I have no experience
	has potential to improve some aspects of care and commnication, but only if structural support provided	It might improve patient care... but I think it will also take time away from other things. I don't see it as a clear win-win just yet since sometimes prompt engineering and editing may be more time consuming (perhaps less mental work, but often the work needs to be done by the clinician)	I am unfamliiar with its use in this space
	If we could use AI to summarize patient chart and check prior history, it will take 1/10 of the time that we could then spend in creating a better relationship with the patients, Lear more about their conditions and read more about possible therapies and solutions	Only if AI can write my notes while I care for patients
	I look at AI as a tool to help the education of both the physician and patient. I don't view it as a time saver.

## Sheet: Supp_Table2
Topic: AI and patient trust + placebo effect in treatment confidence. 1) Physicians' use of generative AI technologies will positively affect patients' trust in their clinical decisions. 2) Physicians' use of generative AI technologies will enhance the development of a strong patient-physician relationship. 3) The placebo effect refers to a beneficial health outcome caused by a patient's positive…
	Supplemental Table 2. Classification of free responses to statements regarding AI and the patient-physician relationship (N=16)
	Overall negative concerns and distrust in data quality (N=5)	Decreases patient trust, leads to general uncertainty over data quality (N=4)	Uncertainty and lack of experience (N=3)	Mixed response (N=2)	Potential benefits and optimism (N=2)
	Generative AI makes up references currently. I don't see how I can trust that it is "trained" to help deliver medical care.	I suspect that patients will be distrustful of generative AI and perceive it as making their care more generic rather than individualized. Some of it will be superficial (documentation feeling more nonspecific) and some will be more substantive (if generative AI is used for medical decision-making). For medical decision-making, it will take some work to demonstrate to patients (as well as actuall…	again not sure because I have no experience with it	Will they trust me if I disagree with the AI diagnosis or impression? We know that it is not perfect, and neither am I. But there are intangibles that come from patient care that may give me an edge, however I think families may have a hard time going against what the computer says if it's different than my impression.	interesting idea with the placebo effect!
	Hope we don't get to a point where physicians are expected to run everything by an LLM in order to foster a good relationship with a patient. Would be sad.	If I were a patient and knew that my physician's decisions about my care were predominantly the result of reliance on AI technology , I would trust my physician less. I believe that providers are at risk with AI of outsourcing their ability to analyze a patient's clinical condition to algorithms. The provider will ultimately be relegated to transferring a patient's symptoms, physical findings and…	I have no knowlwdge	I think the response will be bimodal - some will trust more and some will trust less. Press/news reports impact this but negative small studies tend to get bigger headlines than positive studies with incremental benefits.	I do think that generative AI is empathetic and lovely to deal with - so good for both patients and physicians in the way the interactions feel. That will have an effect.
	I don't yet trust generative AI, so I'm not sure why this would improve my relationship with my patients	ppl want human touch, not robotic touch.	I am unfamiliar with the use of AI in these spaces
	We should not cede our expertise to AI. Appealing to AI as more authoritative than a knowledgeable human will lead to further erosion of physicians' skills and knowledge. Already a sizeable fraction of the general public thinks Google is better than a doctor, leading to so much self-diagnosis and money wasted on patient-demanded labs and consultation. Holding up AI as some kind of authority will …	Generative AI is riddled with errors. Patients find these errors and blame the physician. This erodes the patient-physician relationship
	At this stage of AI development I am not sure these effects will apply

## Sheet: Supp_Table3
		Supplemental Table 3. Classification of free responses to statements regarding AI in clinical decision-making and patient interaction (N=11)
		Emphasizing importance of fostering patient relationship with a human physician (N=4)	Uncertainty (N=3)	General distrust of AI (N=1)	Disagrees with the proposed viewpoints / emphasis on placebo effect (N=1)	AI not useful during patient visits, but still potential for use in healthcare (N=1)	Emphasizing patient frustration, rather than anxiety (N=1)
		the nocebo effect answer for me relates to not understanding a patient/family experience, trauma, expectations, culture, etc. Health literacy and these other factors (and especially long-term knowledge of a patient/family) will be crucial to using AI	need more evidence base	I don't trust AI to manage my patients.	All of this emphasis on the placebo effect feels like it's reaching. From a research perspective, what does a survey of providers' guesses about how patients' perceptions of AI will impact their perception of a medication actually tell us? If you want to know, randomize patients into 4 arms: drug, placebo, drug + AI, and placebo + AI then measure the effects. And what will we do with that informa…	These are really good questions and I think there is just so much nuance. I think patient facing AI in the medical encounter itself may not be beneficial, but it could be really helpful in the patient portal and pre/post encounters	For the nocebo effect, I'd worry more about frustration than anxiety
		As a patient, I would be incensed if I were presented with a chat bot to review treatment options. Patients/humans want human interaction and want to know that another person cares about them.	not sure on placebo/nocebo effect. I can imagine either or both outcomes happening among different patients.
		A particular problem if AI returns a stock answer to a patient's question. Just like the scripts that customer service reps are required to follow, stock answers will make the patient feel unheard and/or aggravated	I am unfamiliar with this in these spaces- sorry for the repeated answer
		AI cannot respond to a patient's emotions about the information they are receiving and change the delivery tone or form

## Sheet: Supp_Table4
		Supplemental Table 4. Classification of free responses to statement on concerns regarding AI integration in patient care (N=110)
		General concern and distrust of AI (N=47)	Uncertainty (N=21)	Potential clinical benefits and optimism (N=14)	AI is a useful clinical tool, but does not replace human interaction (N=9)	Potential usefulness, but not yet reliable in healthcare (N=9)	Concern over AI being implemented too quickly (N=5)	Concern over decreasing human empathy/interaction (N=4)	AI implementation is inevitable (N=1)
		I am a little worried about AI based on algorithms/lists replacing critical thinking skills.	expect the unexpected	I could see AI in service of physician tasks and decision making.	Hope to be able to filter and explain complex medical information and decisions directly to patients and families to avoid misinterpretation or misinformation-AI tech may be best for straightforward communications and routine tasks ( prescription refills )	Generative AI is targeting where value (dollars) can be added to a healthcare organization. That tends to be in the realm of revenue cycle management, personnel management, licensing, and supply chain management. Those are wonderful opportunities for AI to improve efficiencies. I have yet to see AI integrated smoothly into patient-facing operations, but I do believe that AI is perfectly suited to…	The main concern is about the technology being incorporated too fast, without being able too analyze the long term impact of this change in the model of attention	I am concerned about atrophy of providers ability to analyze info about their patients to direct their care. Systems are becoming so complex that the capacity to understand them, especially if we feel the system arrives at an erroneous conclusion, will put patients at risk for worse healthcare outcomes. AI, whether in the form of a computer program or a robot, can never replace the kind word, sup…	I think this is a natural evolution of the technology
		We have already seen the problems caused by "Dr. Google". I think this will lead to the further de-valuing of doctors.	hope it's used to help patients and not cause mistrust and cutting corners	If we are responsible it will help	I think it can be useful in the healthcare system but I worry of misuse specially when it is "AI to patient" interaction rather than AI to physician	Current state of AI requires oversight by the clinician, so that it is not really time saving, does not really represent a clinician's specific abilities or personality, and while it may be useful in preparation I do not trust it in "real-time".	It's a double-edged sword that needs to be studied first.	Worried about changes to practice that could cause errors and overall worse care, optimistic about the integration for more clerical work
		I am concerned that the technology will be too focused in some ways (ie not applicable or generalizable across sectors/disciplines/settings/etc) and that it will be too costly. The government can't fix Medicaid parity and improve pediatrician payment/reimbursement, so I doubt they will ever adopt expensive technology in any rate that is meaningful. Look at the disaster in the past (maybe currentl…	I don't yet know how or how broadly it will be used. As with any tool, I think there will be benefits and potential for misuse and problems.	I think Generative AI can have positive effects for healthcare.	the fundamental theorem of clinical informatics is that humans plus computers work better than either human or computer alone. The goal of developing information systems that incorporate AI is to help improve the work we are already doing. Healthcare workers being replaced by AI is like pilots being replaced by autopilot software.	I'm curious to see how it will evolve. I think it will be mixed, not completely good or bad. We must learn how to harness the technology for good, without relying on it so much that we lose our ability to practice medicine without it. I work 1/2 time in Africa, and the combination of low resources, and presentations that are very different than the ones we have here mean that it would have to be …	I think it is moving too quickly. Also, I worry that more AI means more work (ie seeing more patients) "because AI can do it" - when MBAs and people who are not clinicians run health care, the ability to recognize how this could/should function in the real clinical care world needs a mindful approach and a LOT of clinician input. I could easily see that as efficiency increases, so does the demand…	Patients already feel dehumanized in the current system where they know that everything is about money. Faking empathy through AI will cause complete dissociation of the clinician-patient relationship. The only productive use of AI could be to assist in diagnostics and search for treatment options. Using AI in the clinician-patient interaction directly would be extremely creepy, and authenticity …
		I am concerned about the reliability of generative AI and potential for hallucination. I think GAI integration into clinical practice is inevitable but we need to move forward slowly.	The applications are increasing much faster than our knowledge or experience	These technologies have the potential to bring much more positive than negative effects. And I think the positives are much more likely than the negatives to actually occur in practice.	As long as physicians with their expertise continue to regulate content and methodology , I am open to use of AI	AI has great potential but needs a lot of oversight to be truly equitable and accurate		See previous answer. Also, garbage in, garbage out. If the AI stockpile of answers is geared to a particular population or contains information created with bias, then the results are skewed (Prev. answer: "A particular problem if AI returns a stock answer to a patient's question. Just like the scripts that customer service reps are required to follow, stock answers will make the patient feel unh…
		It seems inevitable that some people will use generative AI as a "shortcut," to the detriment of patients.	Every patient is different with other factors involved with decision making	Physician decision making and importance of physician review always precedes AI. So, I am not at all worried about integration of AI in healthcare to support physician and patient needs.	Need to be very careful with the notion that AI can replace physicians. Must be complementary and work through human MDs.	I think there a lot of potential uses for AI but still need a lot of curation by providers
		Concerned about recording of patient visits, concern about incorrect information (eg AI chatbox that encouraged eating disorders)	I think we just have to test how they interact in the clinical environment before implementing them fully.	I think AI will improve care by taking over routine recording and documentation tasks. Ultimately it will also aid in decision making and could interact directly with patients.	I love it for diagnostic purposes, worry about it in trying to enhance the human experience.	Still a nascent technology so caution is needed but not necessarily a cause for worry.
		There are risks of misuse and incorrect or incomplete recommendations and treatments.	We are jumping into this unprepared with little awareness of untoward outcomes, and the exuberance for it seems unwarranted.	I think i have much to learn still before I make too many assumptions. But I think with appropriate discernment it could be very helpful overall.	I have found generative AI very helpful to augment patient care (draft prior auth letters, letters of medical necessity, school notes etc.) It has also been helpful for dictation purposes. I worry that patients and their families may feel skeptical of AI given how new it is and how we are still learning the best ways to use it.	potential for spread of inaccurate information or info not place din context does have potential for tremendous value in helping patient sunderstand information, and for managing language barriers
		Large language models are just that, predictive of what an answer should be, rather than actually thinking about and then answering a question. Referring to them as some sort of "intelligence," I think, can easily lead to overreliance on them and the attitude that they can do no wrong.	I am generally optimistic; most of my concerns are due to the novelty and associated "unknown unknowns"		I think generative AI can be a very useful time-saving tool for route "busy work" that physicians encounter routinely - letters to insurance companies, etc. I am unsure how generative AI will be viewed by patients as a tool to assist with treatment plan development and shared decision making. Within my own subspecialty (pediatric cardiology), I find the generative AI summaries of different condit…	generative AI is not ready for prime time in clinical medicine
		concerns about AI functioning like Dr. Google	I am not informed enough to have an opinion regarding this topic		My concern with the advances and integration of generative AI technologies is that I would like to see it used to alleviate the redundant tasks of healthcare (documentation) in addition to the advances that are currenlty being investigated in the clinical environment. I wonder if it's use in the clinical realm potentially lead to overreliance which may have a negative effect on the competency of …	I think that the use of AI for documentation and patient communication will help the doctor-patient relationship by saving time for clinical interactions. While I do not think that AI is currently ready to provide a differential diagnosis or to suggest treatments, with time I have no doubt that its accuracy in those areas will improve.
		Slightly worried that it may be harder to integrate and therefore decrease our efficiency as opposed to increasing our efficiency as one would expect.	It is another tool - it can be used or misused. It is analogous to the introduction of the internet to healthcare. Most people benefit from Dr. Google; some do not.	I think there are benefits to AI especially when it comes to reducing physician time spent documenting and hopefully allowing them to spend more meaningful time communicating with patients.
		As any other aspect, it may come with unexpected negative consequences.	I think I'm both concerned and excited, but leaning more towards excited than concerned	There will be a learning curve initially but we all will learn from each other's mistakes and eventually improve.
		The lack of regulation and clear guidance of how generative AI can be used in healthcare is worrying and has the potential for poorly regulated expansion of generative AI and danger of the information falling into the wrong hands.	I think it will be largely beneficial but likely will have some missteps along the way	They have great potential for positive impact but like any tool must be used safely and applied to the right task			We need to be thoughtful and slow in adoption with baby steps.
		I'm worried about their use in clinical decision making based on studies that are primarily used in the adult population that may not accurately reflect the experiences of our pediatric patients or use/need for certain medications.	As anything, this can be used to help or harm. Information can be misinterpreted.	AI has many benefits including pattern recognition - however how it will address these needs and personalized approach to treatment is to be discovered			it is inevitable. We should proceed cautiously and carefully validate its usefulness.
		While I recognize the potential beneficial uses of generative AI in medicine, I worry about reinforcement of incorrect information and paradoxical generation of increased paperwork, documentation, and non-patient-facing time for clinicians.	I am excited with AI and its ability to synthesize a lot of clinical information quickly looking for the zebra. However, i am worried AI will just create more work for physicians in the back end- having to make sure our notes are not full of non important information and not making sense. It is already a challenge to look back through a chart due to the sheer volume of information even in a strai…	I think there is great benefit in using AI, I am excited to see how we can incorporate AI safely and effectively to enhance patient care
		I don't know enough yet about AY. However, I'm concerned that tech billionaires are increasingly controlling our world and that may create controlling people and payment for healthcare in negative ways	I am optimistic that if done well it will augment what we do, decrease the use of anecdotal experience in decision making and aide in communication. If done not well it could do the opposite.	I think AI will be an overall add to the healthcare system. It will help increase efficiency and assist with complex decision making.
		AI is being developed by non-clinicians with a focus on revenue, not on doing what's best for patients/families etc. Interests are not aligned.	It has tremendous potential to make things better, but if implemented poorly could cause problems.	We need to use AI, as years ago we started using the printing press from using quills, and then computers . We can't be scared of technological advances, we just need to use them wisely.
		health and healthcare are inequitable - across the world but particularly in the US. Adding an unsupervised black box technology, that almost certainly has blind spots and prejudices baked into the code, is unlikely to improve that situation.	I thin we don't know the effects of AI on healthcare. I might be very positive. But, since it's a potential time saver for healthcare providers, it might be over used and therefore there's a distinct possibility that it will be misused or used inappropriately, and therefore have deleterious effects not the patient-doctor relationship.
		So much room for error if it is not done well.	As I'm sure most people would agree, AI use has the potential for terrific gains (information management, direct research such as protein engineering, vaccine, antibiotic and anti-cancer drug treatment). It also has the potential for great harm (loss of privacy, loss of real human contact, alienation of patients).
		it is not always right	I'm only a little worried because the things that don't work will quickly be abandoned, especially if real harm occurs (I think). I do worry about the more insidious harms, similar to social media's impact on our society, that may take years or even decades to fully understand. But I think for the most part we will find ways to use GenAI effectively for certain things.
		Concerned re imperfection of information provided. Concerned re lack of instinct about a reported symptoms or finding that a generative chat would not understand is a sign of more serious disease.	Mostly not worried but hard to predict all the ramification, therefore could anticipate some issues.
		I don't yet trust generative AI - my experiences with it so far in other contexts show that it is wrong a lot of the time	There are going to be potential benefits and drawbacks to almost every technological advancement. Also, I think laws around regulation of these processes are significantly lagging behind the development and implementation of the technologies.
		It gives the illusion of being sure without human self-doubt.
		I am concerned about AI's reach and potential in general, not just in healthcare. I have already witnessed AI-generated content that has been based on outright false information or has been used to convey misinformation. I understand the need for safeguards, but as we've witnessed with all technology, there will always be those out in the world intent on corrupting or hacking systems for any numb…
		Only concerned about our capacity to give the technology more credit than it deserves and therefore respond inappropriately to it.
		Excessive use of AI by patients/families may lead to increased anxiety and additional time needed for providers to deliver clinically relevant information.
		see prior answer: I think there are ethical concerns and it requires examination of what it means to be a physician, and what we owe to our patients
		I have concerns about accuracy and hallucination, as well as a chatbot's ability to appropriately adjust to patients' needs while remaining accurate and effective.
		I mostly worry about misuse in academic/education/research Less so in patient care. I want to know more about evidence for AI in regards to empathy and patient interaction, this is not something I have thought much about.
		The clear benefits may come with less clearly recognized downsides of unusual errors if not checked in some fashion for accuracy. Who will be "responsible" for these?
		If AI is diagnosing, making clinical decisions, etc. What is the role for physician discretion/clinical judgement?
		My main concern is not with the technology, but with lack of bandwidth/expertise at BCH to properly develop and deploy it, and keep current with a fast-moving field.
		I think there are significant risks to expanding AI without fully considering the ramifications, especially in terms of exacerbating disparities and biases. Over-reliance on AI may also lose site of individual case nuances and the human aspect of medicine.
		Technical errors
		It's not a substitute for human interaction and the art of medicine
[truncated: 12 more rows]
